# Supplementary material for: Physical and occupational therapy service delivery models for populations identified as hard-to-reach: A scoping review
Source: PLoS One. 2024 Nov 13;19(11):e0310993. doi: 10.1371/journal.pone.0310993 (PMC11559991; doi:10.1371/journal.pone.0310993)
Supplement: S1 File — (XLSX) [file pone.0310993.s001.xlsx]

## Sheet: Excluded 1
Title	Authors	Year	Month	Journal	Volume	Issue	Pages	Exclusion reason
Included
Healthy lifestyles through an Adaptive Living Program: a pilot study.	Barnes, Meghan and Bigari, Kim and Culler, Tiffany and Gregory, Heather and Hamilton, Julienne and Krawczyk, Stacy and Earley, Donald and Herlache, Ellen	2008	1	Occupational Therapy International	15	4	269-283
Effectiveness of a peer-support community in addiction recovery: participation as intervention.	Boisvert, Rosemary A. and Martin, Linda M. and Grosek, Maria and Clarie, Anna June	2008	1	Occupational Therapy International	15	4	205-220
A randomized trial comparing a group exercise programme for back pain patients with individual physiotherapy in a severely deprived area.	Carr, Jane L. and Moffett, Jennifer A. Klaber and Howarth, Elaine and Richmond, Stewart J. and Torgerson, David J. and Jackson, David A. and Metcalfe, Caroline J.	2005	8	Disability & Rehabilitation	27	16	929-937
The Effectiveness of a Consultation Model in Community Mental Health	Chapleau, Ann and Seroczynski, A. D. and Meyers, Susan and Lamb, Kristen and Buchino, Susan	2012	10	Occupational Therapy in Mental Health	28	4	379-395
Improving Personal Characterization of Meaningful Activity in Adults with Chronic Conditions Living in a Low-Income Housing Community.	Ciro, Carrie A. and Smith, Patsy	2015	9	International Journal of Environmental Research & Public Health [Electronic Resource]	12	9	11379-11395
Engaging people with enduring psychotic conditions in primary mental health care and occupational therapy.	Cook, Sarah and Howe, Am and , a	2003	1	The British Journal of Occupational Therapy	66	6	236-246
An evaluation of combined narrative exposure therapy and physiotherapy for comorbid PTSD and chronic pain in torture survivors.	Dibaj, Iselin and Halvorsen, Joar Overaas and Kennair, Leif Edward Ottesen and Stenmark, Hakon Inge	2017	1	Torture	27	1	13-27
Community-based primary prevention programs decrease the rate of metabolic syndrome among socioeconomically disadvantaged women.	Gilstrap, Lauren Gray and Malhotra, Rajeev and Peltier-Saxe, Donna and Slicas, Donna and Pineda, Eliana and Culhane-Hermann, Catherine and Cook, Nakela and , Fern and ez-Golarz, Carina and Wood, Malissa	2013	4	Journal of Women's Health	22	4	322-329
Human displacement, occupational disruptions, and reintegration: a case study	Gupta, Jyothi	2012	11	WFOT Bulletin	66		27-29
Enhancing Independence in Women Experiencing Domestic Violence and Possible Brain Injury: An Assessment of an Occupational Therapy Intervention.	Gutman SA and Diamond H and S.E., HolnessParchment and D.N., Br and , ofino and D.G., Pacheco and M., JollyEdouard and JeanCharles, S.	2004	1	Occupational Therapy in Mental Health	20	1	49-79
Effects of physical therapy delivery via home video telerehabilitation on functional and health-related quality of life outcomes.	Levy, Charles E. and Silverman, Erin and Jia, Huanguang and Geiss, Meghan and Omura, David	2015	1	Journal of Rehabilitation Research & Development	52	3	361-369
Refugee experiences of individual basic body awareness therapy and the level of transference into daily life. An interview study.	Madsen, Trine Starup and Carlsson, Jessica and , Nordbr and t, Maja and Jensen, Jonna Anne	2016	4	Journal of Bodywork & Movement Therapies	20	2	243-251
Long-term effects of low-frequency home-visit rehabilitation by cooperation with, physiotherapists and health care and welfare workers on activities of daily living	Morita H. Iso H. Hashimoto, J.	2009	2	Journal of Physical Therapy Science	21	1	13-22
An explorative outcome study of CBT-based multidisciplinary treatment in a diverse group of refugees from a Danish treatment centre for rehabilitation of traumatized refugees.	Palic, Sabina and Elklit, Ask	2009	1	Torture	19	3	248-270
The effectiveness of community ageing in place, advancing better living for elders as a biobehavioural environmental approach for disability among low-income older adults: a systematic review and meta-analysis.	Rahmati, Masoud; Keshvari, Maryam; Koyanagi, Ai; Yon, Dong K; Lee, Seung W; Shin, Jae I; Smith, Lee	2023	/	Age and ageing	52	4
Occupation-based practices and homelessness: A scoping review.	Roy, Laurence and Vallee, Catherine and Kirsh, Bonnie H. and Marshall, Carrie Anne and Marval, Rebecca and Low, Alissa	2017	4	Canadian Journal of Occupational Therapy - Revue Canadienne d Ergotherapie	84	2	98-110
"After all the traumas my body has been through, I feel good that it is still working."--Basic Body Awareness Therapy for traumatised refugees.	Stade, Kajsa and Skammeritz, Signe and Hjortkjaer, Charlotte and Carlsson, Jessica	2015	1	Torture	25	1	33-50
A systematic review of occupational therapy interventions with homeless people.	Thomas, Yvonne and Gray, Marion and McGinty, Sue	2011	1	Occupational Therapy in Health Care	25	1	38-53
Development of a supervised exercise programme for immigrant women: Feasibility study of a practical intervention in a physiotherapy setting.	Thulstrup, Stephanie Heinecke; Petersen, Stine; Morso, Lars	2021	/	Journal of rehabilitation medicine	53	7	jrm00214
Results of a Pilot Trial of a Lifestyle Intervention for Stroke Survivors: Healthy Eating and Lifestyle after Stroke	Towfighi A, Cheng EM, Hill VA, Barry F, Lee M, Valle NP, et al.	2020	J Stroke Cerebrovasc Dis.	29	12	105323
A physical activity intervention in a community alcohol service.	Ussher M and M., McCusker and V., Morrow and Donaghy, M.	2000	1	British Journal of Occupational Therapy	63	12	598-604
Excluded
Descriptive data analysis examining how standardized assessments are used to guide post-acute discharge recommendations for rehabilitation services after stroke.	, Bl and , Marghuretta D. and Whitson, Michelle and Harris, Hilary and Edmiaston, Jeff and Connor, Lisa Tabor and Fucetola, Robert and Carter, Alex and , re and Corbetta, Maurizio and Lang, Catherine E.	2015	5	Physical Therapy	95	5	710-719	Excluded during title/abstract screening
From Collaboration to Cause: Breaking Rural Poverty Cycles Through Educational Partnerships	, Br and t, Lea Cheyney	2014	1	American Journal of Occupational Therapy	68		S45-50	Excluded during title/abstract screening
Dystonia.	, Bressman and , Greene	2000	5	Current Treatment Options in Neurology	2	3	275-285	Excluded during title/abstract screening
Current UK practices in the management of subacromial impingement.	, Brycel and , James K. and Drury, Colin and Tait, Gavin R.	2015	7	Shoulder And Elbow	7	3	164-167	Excluded during title/abstract screening
Reliability and Validity of Ratings of Perceived Exertion in Persons With Multiple Sclerosis.	, Clel and , Brice T. and Ingraham, Benjamin A. and Pitluck, Molly C. and Woo, Douglas and Ng, Alex and V., er	2016	6	Archives of Physical Medicine & Rehabilitation	97	6	974-982	Excluded during title/abstract screening
Hand function and quality of life before and after fasciectomy for Dupuytren contracture.	, Engstr and , Christina and Krevers, Barbro and , Nyl and er, Goran and Kvist, Joanna	2014	7	Journal of Hand Surgery - American Volume	39	7	1333-1343.e2	Excluded during title/abstract screening
Management of extrahepatic manifestations in alcoholic liver disease.	, Fern and ezSola, J.	2013	4	Clinical Liver Disease	2	2	89-91	Excluded during title/abstract screening
Occupational therapists' perceptions of their role with people who are homeless.	, Gr and isson, Marie and MitchellCarvalho, Morag and Tang, Victoria and KornerBitensky, Nicol	2009	1	The British Journal of Occupational Therapy	72	11	491-498	Excluded during title/abstract screening
Is regular exercise a friend or foe of the aging immune system? A systematic review	, Haal and , D. A. and Sabljic, T. F. and Baribeau, D. A. and Mukovozov, I. M. and Hart, L. E.	2008	11	Clinical Journal of Sport Medicine	18	6	539-548	Excluded during title/abstract screening
Taking a stand.	, Holl and , Diane and , Holl and , Tom	2006	3	Rehab management	19	2	44-49	Excluded during title/abstract screening
Very old people's experience of occupational performance outside the home: possibilities and limitations.	, Hovbr and t, Pia and Fridlund, Bengt and Carlsson, Gunilla	2007	6	Scandinavian Journal of Occupational Therapy	14	2	77-85	Excluded during title/abstract screening
Dr. Jozef Aleksiewicz Activity in Support of the Development of Orthopedics and Rehabilitation in Iwonicz-Zdroj (1921-1957).	, J and zis, Slawomir and Zaborniak, Stanislaw	2016	8	Ortopedia Traumatologia Rehabilitacja	18	4	393-401	Excluded during title/abstract screening
Global health experiences (GHEs) in physical therapist education: Balancing moral imperative with inherent moral hazard	, L and ry Nixon S. Raman SR. Schleifer Taylor J. Tepper, J.	2012	1	Journal of Physical Therapy Education	26	1	24-28	Excluded during title/abstract screening
Assessing the consequences of delisting publicly funded community-based physical therapy on self-reported health in Ontario, Canada: a prospective cohort study	, L and ry, M. D. and Deber, R. B. and Jaglal, S. and Laporte, A. and Holyoke, P. and Devitt, R. and Cott, C.	2006	12	International Journal of Rehabilitation Research	29	4	303-307	Excluded during title/abstract screening
Guest editorial. Poverty, disability and human development: a global challenge for physiotherapy in the 21st century	, L and ry, M. D. and Dyck, T. and Raman, S.	2007	12	Physiotherapy	93	4	233-234	Excluded during title/abstract screening
The 2015 Nepal Earthquake(s): Lessons Learned From the Disability and Rehabilitation Sector's Preparation for, and Response to, Natural Disasters.	, L and ry, Michel D. and Sheppard, Phillip S. and Leung, Kit and Retis, Chiara and Salvador, Edwin C. and Raman, Sudha R.	2016	11	Physical Therapy	96	11	1714-1723	Excluded during title/abstract screening
Transcultural general practice in Scandinavia	, Lofv and er, Monica and Dyhr, Lise	2002	3	Scandinavian journal of primary health care	20	1	2024-06-09	Excluded during title/abstract screening
Work performance and pain intensity during exercise. A before-and-after study of a cognitive-behavioural treatment in primary care of young immigrant patients.	, Lofv and er, Monica and Engstrom, Alf and Nafezi, Shiva	2004	4	Disability & Rehabilitation	26	8	439-447	Excluded during title/abstract screening
Effect of transient moment-oscillations on the reliability of isokinetic shoulder elevation in the scapular plane	, M and alidis, D. G. and Donne, B. and O'Regan, M. and O'Brien, M.	2001	6	Isokinetics & Exercise Science	9	2	101-109	Excluded during title/abstract screening
Scapular plane isokinetic shoulder elevation: effect of shoulder and motor centres of rotation transient misalignment on moment data	, M and alidis, D. G. and Florides, P. and O'Brien, M.	2001	6	Isokinetics & Exercise Science	9	2	91-99	Excluded during title/abstract screening
Shoulder pain in the traumatically injured spinal cord patient: evaluation of risk factors and function.	, McCasl and , Leslie D. and Budiman-Mak, Elly and Weaver, Frances M. and Adams, Elaine and Miskevics, Scott	2006	8	JCR: Journal of Clinical Rheumatology	12	4	179-186	Excluded during title/abstract screening
A prospective study of risk factors for bacterial vaginosis in HIV-1-seronegative African women	, McClell and , R. S. and Richardson, B. A. and Graham, S. M. and Masese, L. N. and Gitau, R. and Lavreys, L. and , M and aliya, K. and Jaoko, W. and Baeten, J. M. and Ndinya-Achola, J. O. and , McClell and , R. S. and Richardson, Barbra A. and Graham, Susan M. and Masese, Linnet N. and Gitau, Ruth and Lavreys, Ludo and , M and aliya, Kishorch and , ra and Jaoko, Walter and Baeten, Jared M. and N…	2008	6	Sexually transmitted diseases	35	6	617-623	Excluded during title/abstract screening
Progressive resistance strengthening exercises after stroke: a single-blind randomized controlled trial.	, Morel and , Julie D. and Goldsmith, Charlie H. and Huijbregts, Maria P. and Anderson, Rosemary E. and Prentice, Dawn M. and Brunton, Karen B. and O'Brien, Mary Ann and Torresin, Wendy D.	2003	10	Archives of Physical Medicine & Rehabilitation	84	10	1433-1440	Excluded during title/abstract screening
Survey of the late consequences of polio in Edinburgh and the Lothians.	, Pentl and , B. and Hellawell, D. and Benjamin, J. and Prasad, R. and Ainslie, A.	2000	7	Health bulletin	58	4	267-275	Excluded during title/abstract screening
Autonomic Regulation Therapy via Left or Right Cervical Vagus Nerve Stimulation in Patients With Chronic Heart Failure: Results of the ANTHEM-HF Trial	, Premch and , Rajendra K. and Sharma, Kamal and Mittal, Sanjay and Monteiro, Rufino and Dixit, Satyajit and Libbus, Imad and DiCarlo, Lorenzo A. and Ardell, Jeffrey L. and Rector, Thomas S. and Amurthur, Badri and KenKnight, Bruce H. and , An and , Inder S.	2014	11	Journal of cardiac failure	20	11	808-816	Excluded during title/abstract screening
The scope of pediatric physical therapy practice in health promotion and fitness for youth with disabilities.	, Rowl and , Jennifer L. and Fragala-Pinkham, Maria and Miles, Cindy and O'Neil, Margaret E.	2015	1	Pediatric Physical Therapy	27	1	2024-02-15	Excluded during title/abstract screening
Treatment of sleep disturbances in trauma-affected refugees: Study protocol for a randomised controlled trial.	, S and ahl, Hinuga and Jennum, Poul and , Ba and rup, Lone and Poschmann, Ida Sophie and Carlsson, Jessica	2017	11	Trials [Electronic Resource]	18	1	520	Excluded during title/abstract screening
The inception of a student-run clinic in Chester, PA	, S and er, B.	2009	10	HPA Resource	9	3	2024-07-07	Excluded during title/abstract screening
Journal scan	, S and er, R.	2009	4	Nursing Older People	21	3	13-14	Excluded during title/abstract screening
Carryover Effects of Cyclical Stretching of the Digits on Hand Function in Stroke Survivors	, Tri and afilou, Kristen M. and Kamper, Derek G.	2014	8	Archives of Physical Medicine & Rehabilitation	95	8	1571-1576	Excluded during title/abstract screening
Factors that predict the post-discharge use of recommended assistive technology (AT).	, Wiel and t, Trish and Mckenna, Kryss and Tooth, Leigh and Strong, Jenny	2006	1	Disability & Rehabilitation Assistive Technology	1	1	29-40	Excluded during title/abstract screening
Impact of a musculoskeletal disability management program on medical costs and productivity in a large manufacturing company.	3rd Bunn, William B. and Baver, Robin S. and Ehni, Thomas K. and Stowers, Allan D. and Taylor, David D. and Holloway, Anita M. and Duong, Duyen and Pikelny, Dan B. and Sotolongo, David	2006	12	American Journal of Managed Care	12		SP27-32	Excluded during title/abstract screening
Rehabilitation for multiple sclerosis in adults (II); Management and impact on impairment, functioning, and quality of life: An Overview	A. Marnetoft SU. Rovira TR. Hern, MartinezAssucena and ezSanMiguel J. Bernabeu M. MartinellGispertSauch, M.	2010	1	Critical Reviews in Physical and Rehabilitation Medicine	22	1	179-240	Excluded during title/abstract screening
Professional and personal attitude of medical students towards disabled persons.	A., Arooj and A., Nawaz Malik and Siddiqi, F. Ahmad	2013	1	Rawal Medical Journal	38	4	332-334	Excluded during title/abstract screening
Carotid cavernous fistula after elective carotid endarterectomy: Case report.	A., Asser and V., Malikov and Poder, K.	2014	12	Interdisciplinary Neurosurgery: Advanced Techniques and Case Management	1	4	128-130	Excluded during title/abstract screening
Myocarditis along with acute ischaemic cerebellar, pontine and lacunar infarction following viper bite.	A., Bhatt and A.A., Menon and R., Bhat and Ramamoorthi, K.	2013	1	BMJ Case Reports				Excluded during title/abstract screening
Transient bone marrow oedema syndrome: A report of two cases.	A., Bilgici and S., Sakarya and M.B., Selcuk and Sakarya, O.	2010	7	HIP International	20	3	335-337	Excluded during title/abstract screening
Process skill rather than motor skill seems to be a predictor of costs for rehabilitation after a stroke in working age; a longitudinal study with a 1 year follow up post discharge.	A., Bjorkdahl and Sunnerhagen, K. S.	2007	1	BMC Health Services Research	7		Arte Number: 209. ate of Pubaton: 2007	Excluded during title/abstract screening
Building an ontology for assistive technology using the Delphi method.	A., DanialSaad and T., Kuflik and P.L., Weiss and Schreuer, N.	2013	7	Disability and Rehabilitation: Assistive Technology	8	4	275-286	Excluded during title/abstract screening
Short- and long-term effects of gestational diabetes mellitus on healthcare cost: A cross-sectional comparative study in the ATLANTIC DIP cohort.	A., Danyliv and P., Gillespie and C., O'Neill and E., Noctor and A., O'Dea and M., Tierney and B., Mcguire and L.G., Glynn and Dunne, F.	2015	1	Diabetic Medicine	32	4	467-476	Excluded during title/abstract screening
Pathway-controlled fast-track rehabilitation after total knee arthroplasty: A randomized prospective clinical study evaluating the recovery pattern, drug consumption, and length of stay.	A., Den Hertog and K., Gliesche and J., Timm and B., Muhlbauer and Zebrowski, S.	2012	8	Archives of orthopaedic and trauma surgery	132	8	1153-1163	Excluded during title/abstract screening
Pain, functional status, social function and conditions of habitation in elderly unilateraly lower limb amputees.	A., Durovic and D., Ilic and Z., Brdareski and A., Plavsic and Durdevic, S.	2007	12	Vojnosanitetski pregled.Military-medical and pharmaceutical review	64	12	837-843	Excluded during title/abstract screening
When the bullet moves! Surgical caveats from a migrant intraspinal bullet.	A., Genc and M.I., Usseli and Pamir, M. Necmettin	2016	1	Neurologia i neurochirurgia polska	50	5	387-391	Excluded during title/abstract screening
Eye movement desensitization and reprocessing vs. treatment-as-usual for non-specific chronic back pain patients with psychological trauma: A randomized controlled pilot study.	A., Gerhardt and S., Leisner and M., Hartmann and S., Janke and G.H., Seidler and W., Eich and Tesarz, J.	2016	1	Frontiers in Psychiatry	7		Arte Number: 201. ate of Pubaton: 2016	Excluded during title/abstract screening
Drug-doping interface.	A., Hajj and H., Sacre and Maroun, C.	2018	3	Kinesitherapie	18	195	56-60	Excluded during title/abstract screening
The long-term outcomes from a randomized controlled trial of an educational-behavioural joint protection programme for people with rheumatoid arthritis.	A., Hammond and Freeman, K.	2004	8	Clinical rehabilitation	18	5	520-528	Excluded during title/abstract screening
Talking the talk on walking the walk: A 12-item generic walking scale suitable for neurological conditions?.	A., Holl and R.J., O'Connor and A.J., Thompson and E.D., Playford and Hobart, J. C.	2006	12	Journal of neurology	253	12	1594-1602	Excluded during title/abstract screening
The value of intermittent cervical traction in recent cervical radiculopathy.	A., Jellad and Z., Ben Salah and S., Boudokhane and H., Migaou and I., Bahri and Rejeb, N.	2009	11	Annals of Physical and Rehabilitation Medicine	52	9	638-652	Excluded during title/abstract screening
Use and misuse of alcohol and psychotropic drugs among older people: Is that an issue when services are planned for and implemented?.	A., Johannessen and K., Engedal and Helvik, A. S.	2015	1	Scandinavian Journal of Caring Sciences	29	2	325-332	Excluded during title/abstract screening
Job satisfaction in Serbian health care workers who work with disabled patients.	A., JovicVranes and B., Vesna and V., Boris and Natasa, M.	2008	6	Central European Journal of Medicine	3	2	221-224	Excluded during title/abstract screening
Assessment of feeding and swallowing in children: Validity and reliability of the Ability for Basic Feeding and Swallowing Scale for Children (ABFS-C).	A., Kamide and K., Hashimoto and K., Miyamura and Honda, M.	2015	1	Brain and Development	37	5	508-514	Excluded during title/abstract screening
Postoperative naproxen after coronary artery bypass surgery: A double-blind randomized controlled trial.	A., Kulik and M., Ruel and M.E., Bourke and L., Sawyer and J., Penning and H.J., Nathan and T.G., Mesana and Bedard, P.	2004	10	European Journal of Cardio-thoracic Surgery	26	4	694-700	Excluded during title/abstract screening
Reducing the barriers to relationships and sexuality education for persons with intellectual disabilities.	A., Lafferty and R., McConkey and Simpson, A.	2012	3	Journal of Intellectual Disabilities	16	1	29-43	Excluded during title/abstract screening
Fixed dystonia of the left hand in a violinist: A rare functional disorder.	A., Lee and A.K., Jahnke and Altenmuller, E.	2013	1	Tremor and Other Hyperkinetic Movements	1	1	ate of Pubaton: 2013	Excluded during title/abstract screening
Prognosis of trochanteric pain in primary care.	A., Lievense and S., BiermaZeinstra and B., Schouten and A., Bohnen and J., Verhaar and Koes, B. W.	2005	3	British Journal of General Practice	55	512	199-204	Excluded during title/abstract screening
Neuromyelitis optica in a Ugandan woman: A case report.	A., Musubire and M., Kaddumukasa and S., Matovu and Katabira, E.	2013	1	Journal of Medical Case Reports	7		Arte Number: 177. ate of Pubaton: 2013	Excluded during title/abstract screening
A randomized trial of epidural analgesia followed by continuous femoral analgesia compared with oral opioid analgesia on short- and long-term functional recovery after total knee replacement.	A., Nader and M.C., Kendall and R.L., Wixson and B., Chung and L.M., Polakow and Mccarthy, R. J.	2012	7	Pain Medicine (United States)	13	7	937-947	Excluded during title/abstract screening
Traumatic basal ganglia hematoma following closed head injuries in children.	A., Ogrenci and M.S., Eksi and B., Gun and Koban, O.	2016	1	Child's Nervous System	32	7	1237-1243	Excluded during title/abstract screening
National Institutes of Health Research Plan on Rehabilitation: NIH Medical Rehabilitation Coordinating Committee.	A., O'Mara and J.H., Rowl and T.N., Greenwell and C.L., Wiggs and J., Fleg and L., Joseph and J., McGowan and J.S., Panagis and C., Washabaugh and G.C.Y., Peng and R., Bray and A.N., Cernich and T.H., Cruz and S., Marden and M.E., Michel and R., Nitkin and L., Quatrano and C.Y., Spong and L., Shekim and T.L.Z., Jones and D., JulianoBult and D.M., Panchinson and D., Chen and L., Jakeman and A., Kn…	2017	1	Physical Therapy	97	4	104-407	Excluded during title/abstract screening
Day care for alcoholism in psychiatric hospital >>sveti ivan<< 2004-2012.	A., Oreskovic and M., Mihanovic and N., Mimica and D., Bodor and Petrov, B.	2013	1	Alcoholism	49	2	115-122	Excluded during title/abstract screening
Beneficial behavioural effects of lamotrigine in traumatic brain injury.	A., Pachet and S., Friesen and D., Winkelaar and Gray, S.	2003	1	Brain Injury	17	8	715-722	Excluded during title/abstract screening
Intraventricular bleeding and transient hydrocephalus in a patient with hemorrhagic filum terminale ependymoma undergoing anticoagulation therapy with phenprocoumon.	A., Patrona and A., Harders and K., Schmieder and Scholz, M.	2010	4	Clinical neurology and neurosurgery	112	3	252-257	Excluded during title/abstract screening
Does robot-assisted gait training improve ambulation in highly disabled multiple sclerosis people? A pilot randomized control trial.	A., Pompa and G., Morone and M., Iosa and L., Pace and S., Catani and P., Casillo and A., Clemenzi and E., Troisi and A., Tonini and S., Paolucci and Grasso, M. G.	2017	1	Multiple Sclerosis	23	5	696-703	Excluded during title/abstract screening
Endoscopic removal of third ventricular colloid cyst: Experience of 90 cases.	A., Raouf and Zidan, I.	2015	1	Neurosurgery Quarterly	25	1	46-50	Excluded during title/abstract screening
Economic valuation of informal care in Asia: A case study of care for disabled stroke survivors in Thailand.	A., Riewpaiboon and W., Riewpaiboon and K., Ponsoongnern and den Berg, B. Van	2009	8	Social Science and Medicine	69	4	648-653	Excluded during title/abstract screening
Staffing levels at KwaZulu-Natal district hospitals: is the University of KwaZulu-Natal training for the needs of the province?.	A., Ross and D., Gumede and , Mi and a, S.	2018	1	South African Family Practice	60	2	58-62	Excluded during title/abstract screening
The reindeer of hope: An occupational therapy program in a homeless shelter.	A., Shordike and Howell, D.	2001	1	Occupational Therapy in Health Care	15	1	57-68	Excluded during title/abstract screening
Hip fracture in a patient affected by transient osteoporosis of the femoral head during the last trimester of pregnancy.	A., Spinarelli and V., Patella and D., Speciale and M., Petrera and D., Vittore and V., Pesce and Patella, S.	2009	5	Orthopedics	32	5	365	Excluded during title/abstract screening
Poly-drug intoxication with diffuse muscle weakness and impaired coordination: A case report.	A., Talbot and Marsan, S.	2018	1	Canadian Journal of Addiction	9	1	38-40	Excluded during title/abstract screening
Cemented total knee arthroplasty in patients with juvenile rheumatoid arthritis.	A., Thomas and D., Rojer and S., Imrie and Goodman, S. B.	2005	4	Clinical orthopaedics and related research		433	140-146	Excluded during title/abstract screening
Clinical Profile of Fallers with Femoral Neck Fractures.	A., Tsur and D., Eluz and D., Itah and Z., Segal and N., Shakeer and Galin, A.	2014	5	PM and R	6	5	390-394	Excluded during title/abstract screening
Trait emotional intelligence related to bullying in elementary school children and to victimization in boys.	A.A., Peachey and J., Wenos and Baller, S.	2017	1	OTJR Occupation, Participation and Health	37	4	178-187	Excluded during title/abstract screening
Alcohol consumption by university students.	A.A.S., Pedrosa and L.A.B., Camacho and S.R.L., Passos and de Oliveira, R. V. C.	2011	8	Cadernos de Saude Publica	27	8	1611-1621	Excluded during title/abstract screening
Safety and effectiveness of sacroplasty: A large single-Center experience.	A.C., Gupta and R.V., Chra and A.J., Yoo and T.M., LeslieMazwi and D.L., Bell and B.P., Mehta and T.L., Verboom and J.D., Rabinov and M., Larvie and Hirsch, J. A.	2014	1	American Journal of Neuroradiology	35	11	2202-2206	Excluded during title/abstract screening
Association of age with analgesic use for back and joint disorders in outpatient settings.	A.D., Federman and A., Litke and Morrison, R. S.	2006	12	American Journal Geriatric Pharmacotherapy	4	4	306-315	Excluded during title/abstract screening
Comparing the characteristics of people living with and without HIV in long-term care and home care in Ontario, Canada.	A.D., Foebel and J.P., Hirdes and R., Lemick and Tai, J. W. Y.	2015	1	AIDS Care - Psychological and Socio-Medical Aspects of AIDS/HIV	27	10	1343-1353	Excluded during title/abstract screening
Supervised Moderate Intensity Exercise Improves Distance Walked at Hospital Discharge Following Coronary Artery Bypass Graft Surgery-A Randomised Controlled Trial.	A.D., Hirschhorn and D., Richards and S.F., Mungovan and N.R., Morris and Adams, L.	2008	4	Heart Lung and Circulation	17	2	129-138	Excluded during title/abstract screening
Snapping elbow caused by hypertrophic synovial plica in the radiohumeral joint: A report of three cases and review of literature.	A.F., Steinert and S., Goebel and A., Rucker and Barthel, T.	2010	3	Archives of orthopaedic and trauma surgery	130	3	347-351	Excluded during title/abstract screening
'Outwalk': a protocol for clinical gait analysis based on inertial and magnetic sensors.	A.G., Cutti and P., Garofalo and M., Raggi and A., Cappello and Ferrari, A.	2009	1	Medical and Biological Engineering and Computing			2024-01-09	Excluded during title/abstract screening
CNS vasculitis and stroke in neonatal lupus erythematosus: A case report and review of literature.	A.G., Saini and N., Sankhyan and S., Bhattad and S., Vyas and B., Saikia and Singhi, P.	2014	5	European Journal of Paediatric Neurology	18	3	444-448	Excluded during title/abstract screening
Patella dislocation association with drop foot.	A.H., Shaikh and A., Dawood and G.E., Murthy and Macey, A. C.	2012	1	Journal of the College of Physicians and Surgeons Pakistan	22	3	182-183	Excluded during title/abstract screening
Assessing health science students' attitudes towards persons with disabilities in Turkey.	A.I., Coban and S.A., Ozden and M.A., Tekindal and Polat, G.	2017	1	Biomedical Research (India)	28	12	5370-5377	Excluded during title/abstract screening
Heart rate variability biofeedback in patients with alcohol dependence: A randomized controlled study.	A.I., Penzlin and T., Siepmann and B.M.W., Illigens and K., Weidner and Siepmann, M.	2015	1	Neuropsychiatric Disease and Treatment	11		Arte Number: A287. ate of Pubaton: 09 Ot 2015	Excluded during title/abstract screening
Evaluation of functional respiratory parameters in AIDS patients assisted in the infectious diseases ambulatory care clinic of a tertiary care university hospital in Brazil.	A.I.M., Passos and E.R., Couto and Rezende S.M., de and Moretti, M. L.	2012	4	Respiratory care	57	4	544-549	Excluded during title/abstract screening
The spine team assessment for chronic back pain disability. Part 1: Basic protocol and performance in 500 patients.	A.J., Haig and M.E., Geisser and B., Michel and M., TheisenGoodvich and K., Yamakawa and R., Lamphiear and K., Legatski and C., Smith and Sacksteder, J.	2006	9	Disability and rehabilitation	28	17	1071-1078	Excluded during title/abstract screening
Potentially Driver-Impairing (PDI) Medication Use in Medically Impaired Adults Referred for Driving Evaluation.	A.J., Hetl and D.B., Carr and M.J., Wallendorf and Barco, P. P.	2014	4	Annals of Pharmacotherapy	48	4	476-482	Excluded during title/abstract screening
Muscle trigger points, pressure pain threshold, and cervical range of motion in patients with high level of disability related to acute whiplash injury.	A.M., Fern and , ezPerez and C., VillaverdeGutierrez and A., MoraSanchez and C., AlonsoBlanco and M., Sterling and , Fern and ezDeLasPenas, C.	2012	7	Journal of Orthopaedic and Sports Physical Therapy	42	7	634-641	Excluded during title/abstract screening
Transient unilateral Horner's syndrome and inadvertent brachial plexus blockade following lumbar epidural analgesia in a child.	A.M., Kaki and E.E., Abd ElHakeem and M.J., Sayyad and AlNajjar, H. A.	2005	1	Egyptian Journal of Anaesthesia	21	2	181-182	Excluded during title/abstract screening
Improving quality of delirium care in a general medical service with established interdisciplinary care: A controlled trial.	A.M., Mudge and C., Maussen and J., Duncan and Denaro, C. P.	2013	3	Internal Medicine Journal	43	3	270-277	Excluded during title/abstract screening
Treatment of chronic neck pain by two combined physiotherapy programs: Comparison of phonophoresis and ultrasound.	A.N.O., Soysal and Aslan, U. B.	2013	12	Asian Biomedicine	7	6	821-827	Excluded during title/abstract screening
Vulvodynia: Assessment and Treatment.	A.T., Goldstein and C.F., Pukall and C., Brown and S., Bergeron and A., Stein and KelloggSpadt, S.	2016	1	Journal of Sexual Medicine	13	4	572-590	Excluded during title/abstract screening
Management of treatment resistant schizophrenia in medium secure care.	A.T., Lopes and P., Gilluley and M., Veisi and S., Patel and S., Sukhwal and J., Dow and Bendi, N.	2014	1	Progress in neurology and psychiatry	18	5	27-32	Excluded during title/abstract screening
Reliability and Validity of the Gross Motor Function Classification System for Cerebral Palsy.	A.W., Bodkin and C., Robinson and Perales, F. P.	2003	1	Pediatric Physical Therapy	15	4	247-252	Excluded during title/abstract screening
Clients using community occupational therapy services: sociodemographic factors and the occurrence of diseases and disabilities.	Aas, R and W., i and Grotle, Margreth	2007	9	Scandinavian Journal of Occupational Therapy	14	3	150-159	Excluded during title/abstract screening
The disabling consequences of Mycetoma.	Abbas, Mustafa; Scolding, Peter Siordet; Yosif, Abubaker Ahmed; El Rahman, Roa Fath; El-Amin, Melka O; Elbashir, Mohamed Kamal; Groce, Nora; Fahal, Ahmed Hassan	2018	/	PLoS neglected tropical diseases	12	12	e0007019	Excluded during title/abstract screening
Delivering services to the Bangladeshi community: the views of healthcare professionals in East London.	Abbott, Stephen and Riga, Michael	2007	12	Public health	121	12	935-941	Excluded during title/abstract screening
Delivering services to the Bangladeshi community: the views of healthcare professionals in East London.	Abbott, Stephen and Riga, Michael	2007	12	Public health	121	12	935-941	No participant perspective
ADDRESSING HEALTH DISPARITIES BY ADAPTING A PHYSIOTHERAPY COMMUNITY-BASED REHABILITATION CURRICULUM...Emerging Trends in Addressing Health Disparitiesâ€ Winston-Salem State University, North Carolina, March 8-11, 2018.	Abdelnour, Hassan M.; Rowe, Michael; Van den Bergh, Graziella; Rhoda, Anthea J.	2018	//Fall2018	Journal of the National Society of Allied Health			59-59	Excluded during title/abstract screening
Ischaemic stroke management at Al-Shifa Hospital in the Gaza Strip: a clinical audit.	Abukaresh, Amir and Al-Abadlah, Rami and Bottcher, Bettina and El-Essi, Khamis	2018	2	Lancet	391		S7	Excluded during title/abstract screening
Barriers to "appropriate care" in general practice.	Ackermann, E.	2012	7	Medical Journal of Australia	197	2	76-77	Excluded during title/abstract screening
Community physiotherapy provides a small transient benefit for stroke patients with long term mobility problems.	Ada, Louise	2002	1	Australian Journal of Physiotherapy	48	4	318	Excluded during title/abstract screening
Rationing is a reality in rural physiotherapy: a qualitative exploration of service level decision-making.	Adams, Robyn and Jones, Anne and Lefmann, Sophie and Sheppard, Lorraine	2015	3	BMC Health Services Research	15		121	Excluded during title/abstract screening
An economic perspective on occupational therapy services in mental health and substance use: Thinking ahead and thinking big.	Adams, Tracy	2018	07//Jul/Aug2018	Occupational Therapy Now	20	4	21-23	Excluded during title/abstract screening
Reviews of wellness and physical activity web sites for persons with neurological disability.	Addison, Odessa and Whetten, Brady and Hayes, Heather and DeJong, Stacey L.	2013	6	Journal of Neurologic Physical Therapy	37	2	91-93	Excluded during title/abstract screening
Burden of out-of-pocket payments among patients with cardiovascular disease in public and private hospitals in Ibadan, South West, Nigeria: A cross-sectional study	Adeniji F.	2021	/	BMJ Open	11	6	044044	Excluded during title/abstract screening
Using the cultural formulation to resolve uncertainty in diagnoses of psychosis among ethnoculturally diverse patients.	Adeponle, Ademola B. and Thombs, Brett D. and Groleau, Danielle and Jarvis, Eric and Kirmayer, Laurence J.	2012	2	Psychiatric Services	63	2	147-153	Excluded during title/abstract screening
Modified gap arthroplasty and Myrhaug's incision as a treatment option in management of temporomandibular joint ankylosis: a study of 10 cases.	Agarwal, Arvind and Ruparelia, Brijesh and Kubawat, Ajay and Patel, S and , eep and Gupta, Shalini	2011	7	Journal of Contemporary Dental Practice [Electronic Resource]	12	4	295-300	Excluded during title/abstract screening
Utilization and content validity of the Swedish version of the Volitional Questionnaire (VQ-S)	Agren, K. A. and Kjellberg, A.	2008	6	Occupational Therapy in Health Care	22	2	163-176	Excluded during title/abstract screening
Ethics of Informed Consent for Opioid Discontinuation.	AHC MEDIA	2018	09//	Medical Ethics Advisor	34	9	97-108	Excluded during title/abstract screening
LHX3 deficiency presenting in the United States with severe developmental delay in a child of Syrian refugee parents.	Ahern, Susan; Daniels, Mark; Bhangoo, Amrit	2018	/	Endocrinology, diabetes & metabolism case reports	2018	101618943		Excluded during title/abstract screening
The acute effects of resistance exercise on the main determinants of blood rheology	Ahmadizad, S. and El-Sayed, M. S.	2005	3	Journal of sports sciences	23	3	243-249	Excluded during title/abstract screening
Age-related changes in muscles and joints	Ahmed, M. S. and Matsmura, B. and Cristian, A.	2005	1	Physical Medicine & Rehabilitation Clinics of North America	16	1	19-39	Excluded during title/abstract screening
First Year Students Evaluating an Award-Winning Project.	Ahmer, Carolyn and Borsheim, Ingebjorg	2016	1	Studies in Health Technology & Informatics	229		21-22	Excluded during title/abstract screening
Hidden heroes of the health revolution: sanitation and personal hygiene	Aiello, A. E. and Larson, E. L. and Sedlak, R.	2008	1	American Journal of Infection Control	36		S128-51	Excluded during title/abstract screening
Outcomes of Infants with Idiopathic Hypotonia	AJ. Mer, Strubhar and a K. Morgan, A.	2007	1	Pediatric Physical Therapy	19	3	227-235	Excluded during title/abstract screening
Utilization of axillary brachial plexus block in the postoperative rehabilitation of intra-articular fractures of the distal humerus.	Aksoy, Semsi Mustafa and Izdes, Seval and Komurcu, Mahmut and Bozkurt, Murat and Basbozkurt, Mustafa	2010	1	Acta Orthopaedica et Traumatologica Turcica	44	2	111-116	Excluded during title/abstract screening
Predictive Ability of Future Anxiety in Professional Decision-Making Skill among a Syrian Refugee Adolescent in Jordan.	Al Hwayan, Ola	2020	/	Occupational therapy international	2020	9433361	4959785	Excluded during title/abstract screening
Situation analysis of rehabilitation services for persons with disabilities in Bangladesh: Identifying service gaps and scopes for improvement.	Al Imam, Mahmudul Hassan; Jahan, Israt; Das, Manik Chandra; Muhit, Mohammad; Akbar, Delwar; Badawi, Nadia; Khandaker, Gulam	2022	/	Disability and Rehabilitation: An International, Multidisciplinary Journal	44	19	5571-5584	Excluded during title/abstract screening
Emergency response of the UNRWA health programme to Great March of Return injuries: a descriptive analytic study in Gaza	Al Najjar S.; Al Shaer T.; Hamad K.; Al Kahlout M.; Mughari H.; Al Jadba G.	2021	/	Lancet (London, England)	398	Supplement 1	S4	Excluded during title/abstract screening
Arthroscopic Management of Resistant Lateral Epicondylitis	Alagamy, Sherif A.; Saleh, Mohammed Khalid; Kotb, Mohamed Ismail	2021	/	Sports Orthopaedics and Traumatology				Excluded during title/abstract screening
Effect of Disability-Specific Education on Student Attitudes Toward People With Disabilities	Alahmari, Khalid A.; Rengaramanujam, Kanagaraj; Reddy, Ravi Shankar; Silvian Samuel, Paul; Ahmad, Irshad; Nagaraj Kakaraparthi, Venkata; Tedla, Jaya Shanker	2021	/	Health education & behavior : the official publication of the Society for Public Health Education			1090198121995774	Excluded during title/abstract screening
Analysis of primary care consultation patterns to aid diagnosis of axial spondyloarthritis -an exploratory case series	Al-Attar M.; Gregory W.J.; Mcbeth J.; Dixon W.	2021	/	Annals of the Rheumatic Diseases	80	SUPPL 1	757	Excluded during title/abstract screening
Therapeutic Practices and Outcomes of Chronic Sarcoidosis Arthropathy in the United States: A Nationwide Registry Study	Alawneh D.; Younis M.; Alzghoul B.; Ascoli C.; Shivas T.; McGowan M.; Alawneh K.; Patel D.; Rubinstein I.; Sweiss N.	2022	/	Arthritis and Rheumatology	74	Supplement 9	1630-1631	Excluded during title/abstract screening
Complex regional pain syndrome: a review	Albazaz, Raneem and Wong, Yew Toh and Homer-Vanniasinkam, Shervanthi	2008	3	Annals of Vascular Surgery	22	2	297-306	Excluded during title/abstract screening
Declines in mobility and changes in performance in the instrumental activities of daily living among mildly disabled community-dwelling older adults.	Albert, Steven M. and Bear-Lehman, Jane and Anderson, Stewart J.	2015	1	Journals of Gerontology Series A-Biological Sciences & Medical Sciences	70	1	71-77	Excluded during title/abstract screening
Feasibility and reliability of a physical fitness tests battery for adults with intellectual disabilities: The SAMU DIS-FIT battery.	Alcantara-Cordero, Francisco Javier; Gomez-Piriz, Pedro Tomas; Sanchez-Lopez, Antonio Manuel; Cabeza-Ruiz, Ruth	2020	/	Disability and health journal	13	3	100886	Excluded during title/abstract screening
Responding to sexual violence in armed conflict.	Alcorn, T.	2014	1	The Lancet	383	9934	2034-2037	Excluded during title/abstract screening
Schwannoma of the first webspace a case report	Alcxada R.; Caetano J.; Barreiros M.; Corte-Real N.	2021	/	JBJS Case Connector	11	2	e20.01010	Excluded during title/abstract screening
A bellweather for climate change and disability: educational needs of rehabilitation professionals regarding disaster management and spinal cord injuries.	Alexander, Marcalee; Alexander, Jagger; Arora, Mohit; Slocum, Chloe; Middleton, James	2019	/	Spinal cord series and cases	5	101680856	94	Excluded during title/abstract screening
Eco-social occupational therapy.	Algado, Salvador Simo and Townsend, Elizabeth Ann	2015	1	The British Journal of Occupational Therapy	78	3	182-186	Excluded during title/abstract screening
Effect of 6-week retro or forward walking program on pain, functional disability, quadriceps muscle strength, and performance in individuals with knee osteoarthritis: a randomized controlled trial (retro-walking trial).	Alghadir, Ahmad H; Anwer, Shahnawaz; Sarkar, Bibhuti; Paul, Ashis K; Anwar, Dilshad	2019	04/09/	BMC Musculoskeletal Disorders	20	1	159-159	Excluded during title/abstract screening
Community-based rehabilitation in Jordan: challenges to achieving occupational justice	AlHeresh, Rawan and Bryant, Wendy and Holm, Margo	2013	10	Disability & Rehabilitation	35	21	1848-1852	Excluded during title/abstract screening
The role of the occupational therapist in Jordan: a survey of the members of the healthcare team exploring their knowledge about occupational therapy in rehabilitation hospitals.	AlHeresh, Rawan and Nikopoulos, Christos K.	2011	1	Disability & Rehabilitation	33	9	778-786	Excluded during title/abstract screening
Disability trends in Saudi Arabia: prevalence and causes.	Al-Jadid, Maher Saad	2014	1	American Journal of Physical Medicine & Rehabilitation	93	1	S47-9	Excluded during title/abstract screening
Home caregivers' satisfaction with the services provided by Riyadh Military Hospital's home support program.	Al-Khashan, Hesham and Mishriky, Adel and Selim, Mohei and Sheikh, Abdalla El and BinSaeed, Abdulaziz A.	2011	11	Annals of Saudi Medicine	31	6	591-597	Excluded during title/abstract screening
The Risk of Acute and Chronic Pancreatitis in Celiac Disease	Alkhayyat M.; Saleh M.A.; Abureesh M.; Khoudari G.; Qapaja T.; Mansoor E.; Simons-Linares C.R.; Vargo J.; Stevens T.; Rubio-Tapia A.; Chahal P.	2021	/	Digestive Diseases and Sciences	66	8	2691-2699	Excluded during title/abstract screening
Clinic variation in recruitment metrics, patient characteristics and treatment use in a randomized clinical trial of osteoarthritis management.	Allen, Kelli D. and Bosworth, Hayden B. and Chatterjee, Ranee and Coffman, Cynthia J. and Corsino, Leonor and Jeffreys, Amy S. and Oddone, Eugene Z. and Stanwyck, Catherine and Yancy, William S. Jr and Dolor, Rowena J.	2014	12	BMC Musculoskeletal Disorders	15		413	Excluded during title/abstract screening
Values of urban Aboriginal parents: Food before thought	Allison, H. Nelson A.	2000	3	Australian Occupational Therapy Journal	47	1	28-40	Excluded during title/abstract screening
Pragmatic neural tissue management improves short-term pain and disability in patients with sciatica: a single-arm clinical trial.	Almeida, Renato Santos de; Machado, Eduardo; Yamato, TiÃª Parma; Santos De Melo, Luciano; Nogueira, Leandro Alberto Calazans	2019	09//	Journal of Manual & Manipulative Therapy (Taylor & Francis Ltd)	27	4	208-214	Excluded during title/abstract screening
A Gap Between Children's Rights and Curricular Content in Health, Social Care, and Teacher Education Programs: An Exploratory Cross-Sectional Study	Almendingen K.; Torstad M.; Sparboe-Nilsen B.; Kvarme L.G.; Benth J.S.	2021	/	Journal of Multidisciplinary Healthcare	14		3463-3483	Excluded during title/abstract screening
Factors related to cognitive function among elementary school children.	Almomani, Fidaa and Josman, Naomi and Al-Momani, Murad O. and Malkawi, Somayah H. and Nazzal, Mohammad and Almahdawi, Khader A. and Almomani, Faten	2014	5	Scandinavian Journal of Occupational Therapy	21	3	191-198	Excluded during title/abstract screening
The cross-cultural adaptation of the disability of arm, shoulder and hand (DASH): a systematic review	Alotaibi, Naser M.	2008	1	Occupational Therapy International	15	3	178-190	Excluded during title/abstract screening
Transient Superficial Peroneal Nerve Palsy After Anterior Cruciate Ligament Reconstruction.	Alrowaili, Majed	2016	4	Clinica Practica	6	2	832	Excluded during title/abstract screening
Service learning: The challenge of civic responsibility.	Alsop, A.	2007	4	British Journal of Occupational Therapy	70	4	139	Excluded during title/abstract screening
Acute effects of local cold therapy in superficial burns on pain, in vivo microcirculation, edema formation and histomorphology	Altintas, B. and Altintas, A. A. and Kraemer, R. and Sorg, H. and Vogt, P. M. and Altintas, M. A.	2014	8	Burns (03054179)	40	5	915-921	Excluded during title/abstract screening
Recruiting and retaining hard-to-reach populations: Lessons learned and targeted strategies from arthritis physical activity intervention studies	Altpeter, Mary and Houenou, Laura O. and Martin, Kathryn R. and Schoster, Britta and Callahan, Leigh F.	2011	7	Arthritis Care & Research	63	7	927-928	Excluded during title/abstract screening
Mucho Camino: The Experiences of Two Undocumented Mexican Mothers Participating in Their Childs Early Intervention Program	Alvarado, M. I.	2004	9	American Journal of Occupational Therapy	58	5	521-530	Excluded during title/abstract screening
Analysis of daily occupations and engagement in Sahrawi refugee camps.	Alvarez, Nuria Menendez; Diez, Emiliano; Arberas, Estibaliz Jimenez	2021	/	Journal of Occupational Science	28	1	173-184	Excluded during title/abstract screening
A 6-month exercise intervention among inactive and overweight favela-residing women in Brazil: the Caranguejo Exercise Trial	Alves, J. G. and Gale, C. R. and Mutrie, N. and Correia, J. B. and Batty, G. D.	2009	1	American Journal of Public Health	99	1	76-80	Excluded during title/abstract screening
Impulse control behaviours in patients with Parkinson's disease after subthalamic deep brain stimulation: de novo cases and 3-year follow-up	Amami, P. and Dekker, I. and Piacentini, S. and FerrÃ©, F. and Romito, L. M. and Franzini, A. and Foncke, E. M. J. and Albanese, A.	2015	5	Journal of Neurology, Neurosurgery & Psychiatry	86	5	562-564	Excluded during title/abstract screening
Obesity and disability in the symptomatic Irish knee osteoarthritis population.	Ambrose, N. L. and Keogan, F. and O'Callaghan, J. P. and O'Connell, P. G.	2010	6	Irish journal of medical science	179	2	265-268	Excluded during title/abstract screening
What Does a Horse Do in Neuropediatrics?	Amm K.; Stephan W.	2021	/	Neuropediatrics	52	SUPPL 1		Excluded during title/abstract screening
War and Rehabilitation: Occupational Therapy's Power to Transform Disability Into Ability.	Amorelli, Catrinna R. and Sposato, Lindsay	2016	1	US Army Medical Department Journal	35			Excluded during title/abstract screening
Undergraduate physiotherapy education in Malawi--the views of students on disability.	Amosun, S. and Kambalametore, S. and Maart, S. and Ferguson, G.	2013	6	Malawi Medical Journal	25	2	40-44	Excluded during title/abstract screening
Perceived and experienced restrictions in participation and autonomy among adult survivors of stroke in Ghana.	Amosun, S. L. and Nyante, G. G. and Wiredu, E. K.	2013	3	African Health Sciences	13	1	24-31	Excluded during title/abstract screening
OnabotulinumtoxinA vs Sacral Neuromodulation on Refractory Urgency Urinary Incontinence in Women: A Randomized Clinical Trial	Amundsen, Cindy L. and Richter, Holly E. and Menefee, Shawn A. and Komesu, Yuko M. and Arya, Lily A. and Gregory, W. T. and Myers, Deborah L. and Zyczynski, Halina M. and Vasavada, S and , ip and Nolen, Tracy L. and Wallace, Dennis and Meikle, Susan F.	2016	1	JAMA: Journal of the American Medical Association	316	13	1366-1374	Excluded during title/abstract screening
Improving body functions through participation in community activities among young people with physical disabilities.	Anaby, Dana; Avery, Lisa; Gorter, Jan Willem; Levin, Mindy F; Teplicky, Rachel; Turner, Laura; Cormier, Isabelle; Hanes, Julia	2020	05//	Developmental Medicine & Child Neurology	62	5	640-646	Excluded during title/abstract screening
Effect of a Physical Activity Intervention on the Metabolic Syndrome in Pakistani Immigrant Men: A Randomized Controlled Trial	Andersen, Eivind and HÃ¸stmark, Arne and Anderssen, Sigmund	2012	10	Journal of Immigrant & Minority Health	14	5	738-746	Excluded during title/abstract screening
Lower muscle endurance in patients with alcoholic liver disease	Andersen, Henning and Aagaard, Niels K. and Jakobsen, Johannes and DÃ¸rup, Inge and Vilstrup, Vilstrup	2012	1	International Journal of Rehabilitation Research	35	1	20-25	Excluded during title/abstract screening
Exercise facilities for neurologically disabled populations - Perceptions from the fitness industry.	Anderson, Cheryl and Grant, Robert L. and Hurley, Michael V.	2017	1	Disability & Health Journal	10	1	157-162	Excluded during title/abstract screening
An investigation of douching practices in the botÃ¡nicas of the Bronx	Anderson, M. R. and McKee, D. and Yukes, J. and Alvarez, A. and Karasz, A.	2008	1	Culture, Health & Sexuality	10	1	2024-01-11	Excluded during title/abstract screening
A College Experience for Adults With Intellectual and Developmental Disabilities: Meeting Community Needs.	Anderson, Mary; DaLomba, Elaina	2019	11//	SIS Quarterly Practice Connections	4	4	15-18	Excluded during title/abstract screening
Guillain-Barre syndrome-like illness in association with electrical shock injury.	Anderson, Michelle Louise and O'Riordan, Jonathan	2013	10	BMJ Case Reports	2013			Excluded during title/abstract screening
Community participation of people with mental health issues within an urban environment	Andonian, L.	2010	10	Occupational Therapy in Mental Health	26	4	401-417	Excluded during title/abstract screening
Meanings and experiences associated with computer use of older immigrant adults of lower socioeconomic status: Les sens et les experiences associes a l'utilisation des ordinateurs chez les immigrants ages ayant un faible statut socioeconomique.	Andonian, Lynne C.	2018	1	Canadian Journal of Occupational Therapy - Revue Canadienne d Ergotherapie	8.41742E+12			Excluded during title/abstract screening
Content identification of the interdisciplinary assessment of cerebral palsy using the International Classification of Functioning, Disability and Health as reference.	Andrade, P. M. O. and Ferreira, Fern and Oliveira, a and Mendonca, Ana Paula and Haase, Vitor Geraldi	2012	1	Disability & Rehabilitation	34	21	1790-1801	Excluded during title/abstract screening
Is patient-reported function reliable for monitoring postacute outcomes?.	Andres, Patricia L. and Haley, Stephen M. and Ni, Peng Sheng	2003	8	American Journal of Physical Medicine & Rehabilitation	82	8	614-621	Excluded during title/abstract screening
Expectations of parents on low incomes and therapists who work with parents on low incomes of the first therapy session.	Andrews, Fiona and Griffiths, Natasha and Harrison, Lorinda and Stagnitti, Karen	2013	12	Australian Occupational Therapy Journal	60	6	436-444	Excluded during title/abstract screening
"Starting to Live a Life": Understanding Full Participation for People With Disabilities After Institutionalization.	Angell, Amber M.; Goodman, Leah; Walker, Heather R.; McDonald, Katherine E.; Kraus, Lewis E.; Elms, Edward H. J.; Frieden, Lex; Sheth, Alisa Jordan; Hammel, Joy	2020	07//Jul/Aug2020	American Journal of Occupational Therapy	74	4		Excluded during title/abstract screening
Factors affecting the use of a single switch with assistive technology devices.	Angelo, J.	2000	9	Journal of Rehabilitation Research & Development	37	5	591-598	Excluded during title/abstract screening
Objective physical activity assessment in patients with chronic organ failure: a validation study of a new single-unit activity monitor.	Annegarn, Janneke and Spruit, Martijn A. and Uszko-Lencer, Nicole H. M. K. and Vanbelle, Sophie and Savelberg, Hans H. C. M. and Schols, Annemie M. W. J. and Wouters, Emiel F. M. and Meijer, Kenneth	2011	11	Archives of Physical Medicine & Rehabilitation	92	11	1852-1857.e1	Excluded during title/abstract screening
RIMS Digital Conference 2021	Anonymous.	2021	/	Multiple Sclerosis Journal	27	3 SUPPL		Excluded during title/abstract screening
MSF experiences of providing multidisciplinary primary level NCD care for Syrian refugees and the host population in Jordan: an implementation study guided by the RE-AIM framework.	Ansbro, Eimhin; Homan, Tobias; Qasem, Jamil; Bil, Karla; Rasoul Tarawneh, Mohammed; Roberts, Bayard; Perel, Pablo; Jobanputra, Kiran	2021	/	BMC health services research	21	1	381	Excluded during title/abstract screening
Exercise recognition for Kinect-based telerehabilitation.	Anton, D. and Goni, A. and Illarramendi, A.	2015	1	Methods of information in medicine	54	2	145-155	Excluded during title/abstract screening
Prevention of osteoporotic fractures in patients over 65 years by an outpatient clinic based on a multidisciplinary team	Antoniadou E.; Stolakis K.; Panagiotopoulos E.	2021	/	Journal of Musculoskeletal Neuronal Interactions	21	1	177	Excluded during title/abstract screening
Initial validation of the dimensions of home measure.	Aplin, Tammy and Chien, Chi-Wen and Gustafsson, Louise	2016	2	Australian Occupational Therapy Journal	63	1	47-56	Excluded during title/abstract screening
Understanding home modifications impact on clients and their family's experience of home: A qualitative study.	Aplin, Tammy and de Jonge, Desleigh and Gustafsson, Louise	2015	4	Australian Occupational Therapy Journal	62	2	123-131	Excluded during title/abstract screening
Association Between Active Gait Training for Severely Disabled Patients with Nasogastric Tube Feeding or Gastrostoma and Recovery of Oral Feeding: A Retrospective Cohort Study.	Arai, Hideki; Takeuchi, Jiro; Nozoe, Masafumi; Fukuoka, Tatsuyuki; Matsumoto, Satoru; Morimoto, Takeshi	2020	/	Clinical interventions in aging	15	101273480	1963-1970	Excluded during title/abstract screening
Understanding rehabilitation in Ukraine from the perspective of key informants.	Archer, Anya; Harper, Lisa; Cameron, Debra	2020	/	Disability and rehabilitation	42	2	267-273	Excluded during title/abstract screening
Exercise, cachexia, and cancer therapy: a molecular rationale	Ardies, C. M.	2002	3	Nutrition & Cancer	42	2	143-157	Excluded during title/abstract screening
Occupational therapy students' views on addressing sexual health	Areskoug-Josefsson, Kristina; Fristedt, Sofi	2019	/	Scandinavian journal of occupational therapy	26	4	306-314	Excluded during title/abstract screening
Analysis for the design of a novel integrated framework for the return to work of wheelchair users.	Arlati, Sara; Spoladore, Daniele; Mottura, Stefano; Zangiacomi, Andrea; Ferrigno, Giancarlo; Sacchetti, Rinaldo; Sacco, Marco	2018	12//	Work	61	4	603-625	Excluded during title/abstract screening
Perspectives on disability in Afghanistan and their implications for rehabilitation services.	Armstrong, Jo and Ager, Alastair	2005	3	International Journal of Rehabilitation Research	28	1	87-92	Excluded during title/abstract screening
Physiotherapy in Afghanistan: an analysis of current challenges.	Armstrong, Jo and Ager, Alastair	2006	3	Disability & Rehabilitation	28	5	315-322	Excluded during title/abstract screening
Diagnosis and treatment of corticobasal degeneration.	Armstrong, Melissa J.	2014	3	Current Treatment Options in Neurology	16	3	282	Excluded during title/abstract screening
Very early mobilization in stroke patients treated with intravenous recombinant tissue plasminogen activator.	Arnold, Scott M. and Dinkins, Maryane and Mooney, Lesia H. and Freeman, William D. and Rawal, Bhupendra and Heckman, Michael G. and Davis, Olivia A.	2015	6	Journal of Stroke & Cerebrovascular Diseases	24	6	1168-1173	Excluded during title/abstract screening
Fixation of nondisplaced scaphoid fractures: making treatment cost effective. Prospective controlled trial.	Arora, R. and Gschwentner, M. and Krappinger, D. and Lutz, M. and Blauth, M. and Gabl, M.	2007	1	Archives of Orthopaedic & Trauma Surgery	127	1	39-46	Excluded during title/abstract screening
Psychophysiological effects of massage-myofascial release after exercise: a randomized sham-control study	Arroyo-Morales, M. and Olea, N. and MartÃ­nez, M. M. and Hidalgo-Lozano, A. and Ruiz-RodrÃ­guez, C. and DÃ­az-RodrÃ­guez, L.	2008	12	Journal of Alternative & Complementary Medicine	14	10	1223-1229	Excluded during title/abstract screening
Massage after exercise -- responses of immunologic and endocrine markers: a randomized single-blind placebo-controlled study	Arroyo-Morales, M. and Olea, N. and RuÃ­z, C. and del Castilo, J. D. L. and MartÃ­nez, M. and Lorenzo, C. and DÃ­az-RodrÃ­guez, L.	2009	3	Journal of Strength & Conditioning Research (Lippincott Williams & Wilkins)	23	2	638-644	Excluded during title/abstract screening
A rare presentation of HIV as progressive multifocal leukoencephalopathy	Arun Kumar S.; Sakthivel V.; Deepak E.R.	2021	/	European Journal of Molecular and Clinical Medicine	8	2	2504-2509	Excluded during title/abstract screening
The impact of time aids on independence and autonomy in adults with developmental disabilities.	Arvidsson, Gunnel and Jonsson, Hans	2006	1	Occupational Therapy International	13	3	160-175	Excluded during title/abstract screening
The Assessment of Awareness of Ability (A3) in a Japanese context: a Rasch model application.	Asaba, Eric and Petersson, Ingela and Bontje, Peter and Kottorp, Anders	2012	7	Scandinavian Journal of Occupational Therapy	19	4	370-376	Excluded during title/abstract screening
The home environments and occupational engagement of people with intellectual disabilities in supported living.	Ashley, Danielle; Fossey, Ellie; Bigby, Christine	2019	11//	British Journal of Occupational Therapy	82	11	698-709	Excluded during title/abstract screening
Differential Effects of Time to Initiation of Therapy on Disability and Quality of Life in Patients With Mild and Moderate to Severe Ischemic Stroke.	Askew, Robert L.; Capo-Lugo, Carmen E.; Naidech, Andrew; Prabhakaran, Shyam	2020	09//	Archives of Physical Medicine & Rehabilitation	101	9	1515-1515	Excluded during title/abstract screening
Changes in pressure pain threshold and temporal summation in rapid responders and non-rapid responders after lumbar spinal manipulation and sham: A secondary analysis in adults with low back pain	Aspinall SL; Leboeuf-Yde C; Etherington SJ; Walker BF	2020	/	Musculoskeletal Science and Practice	47			Excluded during title/abstract screening
I drank too much and now i can't walk: A case of alcohol-induced dysautonomia	Assaker R.; El Hasbani G.; Antezana A.A.; Gamarra J.V.; Amaya-Suarez J.; Bertely C.; Suleman N.	2021	/	Oxford Medical Case Reports	2021	8	313-315	Excluded during title/abstract screening
Dual-Task Balance Training for Motor Skill Development among Children with Intelligence Quotient Discrepancy	Atak E.; Algun Z.C.	2022	/	Rehabilitation Research and Practice	2022		2822171	Excluded during title/abstract screening
Practitioners and nondrug treatment of hypertension, effects of participating in a survey	Atiqi, R. and Elhani, S. and Cleophas, T. J.	2011	1	American Journal of Therapeutics	18	6	458-462	Excluded during title/abstract screening
Attitudes toward people with disabilities: a comparison between health care professionals and students.	Au, King Wai and Man, David W. K.	2006	6	International Journal of Rehabilitation Research	29	2	155-160	Excluded during title/abstract screening
Can telemedicine contribute to fulfill WHO Helsingborg Declaration of specialized stroke care?.	Audebert, Heinrich J. and Wimmer, Martin L. J. and Hahn, Raymund and Schenkel, Johannes and Bogdahn, Ulrich and Horn, Markus and Haberl, Roman L. and Group, TEMPIS	2005	1	Cerebrovascular Diseases	20	5	362-369	Excluded during title/abstract screening
Reliability, convergent validity and applicability of the Assistive Technology Outcome Profile for Mobility for middle-aged and older power wheelchair users.	Auger, Claudine; Rushton, Paula W; Jutai, Jeffrey W; Miller, William C	2018	/	Australian Occupational Therapy Journal	65	5	439-448	Excluded during title/abstract screening
Fence Splitter	Augustine, James J.	2012	5	EMS World	41	5	24-26	Excluded during title/abstract screening
Usable Versus Accessible Home Modification.	Augustyn, Joan	2019	04//	Rehab Management: The Interdisciplinary Journal of Rehabilitation	32	3		Excluded during title/abstract screening
Delayed rehabilitation lessens brain injury and improves recovery after intracerebral hemorrhage in rats.	Auriat, Angela M. and Colbourne, Frederick	2009	1	Brain research	1251		262-268	Excluded during title/abstract screening
Exploring the Role of OT in School-Based Drug Prevention...2020 AOTA Annual Conference & Expo	Aust, Laura	2020	07/02/	American Journal of Occupational Therapy	74	Sup1		Excluded during title/abstract screening
Homeless youth: causes, consequences and the role of occupational therapy.	Aviles, Ann M. and Helfrich, Christine A.	2006	1	Occupational Therapy in Health Care	20	3	99-114	Excluded during title/abstract screening
Millard-Gubler Syndrome Associated with Cerebellar Ataxia in a Patient with Isolated Paramedian Pontine Infarction - A Rarely Observed Combination with a Benign Prognosis: A Case Report	Ayele, Biniyam A.; Zenebe, Guta; Tadesse, Yonas; Guta, Betesaida	2021	/	Case Reports in Neurology	13	1	239-245	Excluded during title/abstract screening
Compass elbow hinge: short-term results in five adolescents.	Ayoub, Khalid and Gibbons, Paul and Bradish, Christopher F.	2004	11	Journal of Pediatric Orthopaedics, Part B	13	6	395-398	Excluded during title/abstract screening
An optimized and chaotic intelligent system for a 3DOF rehabilitation robot for lower limbs based on neural network and genetic algorithm	Azar W.A.; Nazar P.S.	2021	/	Biomedical Signal Processing and Control	69		102864	Excluded during title/abstract screening
Helping the disabled to become respectable Members of the society.	Azhar, M. M.	2011	10	Pakistan Journal of Medical and Health Sciences	5	4	720-723	Excluded during title/abstract screening
Effects of patient--clinician disagreement in occupational low back pain: a pilot study.	Azoulay, Laurent and Ehrmann-Feldman, Debbie and Truchon, Manon and Rossignol, Michel	2005	7	Disability & Rehabilitation	27	14	817-823	Excluded during title/abstract screening
The effectiveness of a back school program in lower limb amputees: A randomized controlled study.	B., Anaforoglu and F., Erbahceci and Aksekili, M. A. E.	2016	1	Turkish Journal of Medical Sciences	46	4	1122-1129	Excluded during title/abstract screening
The relationship between engagement in meaningful activities and quality of life in persons disabled by mental illness.	B., Goldberg and E.S., Brintnell and Goldberg, J.	2002	1	Occupational Therapy in Mental Health	18	2	17-44	Excluded during title/abstract screening
Leaving homelessness and addiction: Narratives of an occupational transition.	B., Heuchemer and Josephsson, S.	2006	9	Scandinavian Journal of Occupational Therapy	13	3	160-169	Excluded during title/abstract screening
Forensic mental health services as a risk escalator: A case study of ideals and practice.	B., Heyman and M.P., Shaw and J.P., Davies and P.M., Godin and Reynolds, L.	2004	12	Health, Risk and Society	6	4	307-325	Excluded during title/abstract screening
Physiotherapy rehabilitation for individuals with lower limb amputation: A 15-year clinical series.	B., Hordacre and V., Birks and S., Quinn and C., Barr and B.L., Patritti and Crotty, M.	2013	6	Physiotherapy Research International	18	2	70-80	Excluded during title/abstract screening
Purpose in life of persons after lower-limb amputation.	B., Korzyk and Korzyk, P.	2003	1	Polski przeglad chirurgiczny	75	2	134-142	Excluded during title/abstract screening
Psychological therapies for frequent episodic and chronic tension-type headache in adults.	B., Mcguire and A.C.C., Williams and J., Lynch and M., Nicholas and S., Morley and J., Newell and Asghari, A.	2014	1	Cochrane Database of Systematic Reviews	2014	9	Arte Number: 011309. ate of Pubaton: 30 Se 2014	Excluded during title/abstract screening
Scaffolding rehabilitation behaviour using a voice-mediated assistive technology for cognition.	B., O'Neill and K., Moran and Gillespie, A.	2010	8	Neuropsychological Rehabilitation	20	4	509-527	Excluded during title/abstract screening
Access, timing and frequency of very early stroke rehabilitation - insights from the Baden-Wuerttemberg stroke registry.	B., Reuter and C., Gumbinger and T., Sauer and I., Bruder and P.A., Ringleb and W., Hacke and M.G., Hennerici and R., Kern and K., Schoser and M., Daffertshofer and C., Diehm and S., Neumaier and H., Wietholter and Drewitz, E. E.	2016	1	BMC Neurology	16	1	Arte Number: 222. ate of Pubaton: 16 No 2016	Excluded during title/abstract screening
The risk of assault to physiotherapists: beyond zero tolerance?.	B., Stubbs and S., Winstanley and N., Alderman and BirkettSwan, L.	2009	6	Physiotherapy	95	2	134-139	Excluded during title/abstract screening
Physiotherapy students' experiences of bullying on clinical internships: An exploratory study.	B., Stubbs and Soundy, A.	2013	1	Physiotherapy (United Kingdom)	99	2	178-180	Excluded during title/abstract screening
Use of botulinum toxin A in management of children with cerebral palsy.	B.C., Friedman and Goldman, R. D.	2011	9	Canadian Family Physician	57	9	1006-10071073	Excluded during title/abstract screening
Interrater reliability of the comprehensive body examination.	B.H., Bunkan and O., Moen and S., Opjordsmoen and A.E., Ljunggren and Friis, S.	2002	1	Physiotherapy Theory and Practice	18	3	121-129	Excluded during title/abstract screening
Investigative interviewing, dissociative identity disorder and the role of the Registered Intermediary.	B.M., O'Mahony and B., Milne and Smith, K.	2018	1	Journal of Forensic Practice	20	1	2024-10-19	Excluded during title/abstract screening
Athletic cervical spine injury in the setting of fusion failure of the anterior and posterior atlas.	B.M., Petre and J.E., Karp and III, L. H. Riley	2012	9	Orthopedics	35	9	e1449-e1452	Excluded during title/abstract screening
Paralytic poliomyelitis: Quality of life of adolescent survivors.	B.O.A., Adegoke and A.A., Oni and C.A., Gbiri and Akosile, C. O.	2012	12	Hong Kong Physiotherapy Journal	30	2	93-98	Excluded during title/abstract screening
Acupuncture for fine motor function impairment in children with encephalopathy.	B.P., Shi and H., Li and H.D., Bu and Wang, S. J.	2005	3	Chinese Journal of Clinical Rehabilitation	9	11	250-251	Excluded during title/abstract screening
Effect of exercise intensity, duration and mode on post-exercise oxygen consumption	BÃ¸rsheim, E. and Bahr, R.	2003	11	Sports Medicine	33	14	1037-1060	Excluded during title/abstract screening
Conclusion: using the information to inform practice and improve outcomes	Babiss, F.	2002	9	Occupational Therapy in Mental Health	18	3	103-121	Excluded during title/abstract screening
A model to predict accommodations needed by disabled persons.	Babski-Reeves, Kari and Williams, Sabrina and Waters, Tzer Nan and Crumpton-Young, Lesia L. and McCauley-Bell, Pamela	2005	9	IEEE Transactions on Neural Systems & Rehabilitation Engineering	13	3	292-301	Excluded during title/abstract screening
An assessment of adaptation of Cracow's cultural institutions to the needs of wheelchair users.	Bac, Aneta; Kowal, Karolina; Aleksander-Szymanowicz, Paulina; Filar-Mierzwa, Katarzyna; Janus, Edyta	2020	01//	Advances in Rehabilitation	34	1	13-18	Excluded during title/abstract screening
A wearable system to assist walking of Parkinson s disease patients.	Bachlin, M. and Plotnik, M. and Roggen, D. and Giladi, N. and Hausdorff, J. M. and Troster, G.	2010	1	Methods of information in medicine	49	1	88-95	Excluded during title/abstract screening
Intrathecal Baclofen: A discussion on impact that medical advances can have on the individual and the implications this has for a society that is built on an ethic of social medicine.	Baddeley, A.	2008	1	Disability and rehabilitation	30	5	405-410	Excluded during title/abstract screening
Contribution of a shelter-based survey for screening respiratory diseases in the homeless.	Badiaga, Sekene and Richet, Herve and Azas, Patricia and , Z and otti, Christine and Rey, Francoise and Charrel, Remi and Benabdelkader, El-hadi and Drancourt, Michel and Raoult, Didier and Brouqui, Philippe	2009	4	European journal of public health	19	2	157-160	Excluded during title/abstract screening
Contribution of a shelter-based survey for screening respiratory diseases in the homeless.	Badiaga, Sekene and Richet, Herve and Azas, Patricia and , Z and otti, Christine and Rey, Francoise and Charrel, Remi and Benabdelkader, El-hadi and Drancourt, Michel and Raoult, Didier and Brouqui, Philippe	2009	4	European journal of public health	19	2	157-160	No intervention reported
Surgical treatment of posttraumatic elbow contracture in adolescents.	Bae, D. S. and Waters, P. M.	2001	9	Journal of pediatric orthopedics	21	5	580-584	Excluded during title/abstract screening
Functional outcomes among stroke patients in Alagoas, Brazil: Observational study	Baggio, Jussara Almeida de Oliveira; de Farias, Dandhara Henrique; Albuquerque, Lizanilda Leite de Gusmao; de Melo, Bianca Cardoso; da Silva, Valquiria; Bassi-Dibai, Daniela; Rocha, Leticia Januzi de Almeida	2021	/	Sao Paulo Medical Journal	139	2	156-162	Excluded during title/abstract screening
What do clinicians consider when assessing chronic low back pain? A content analysis of multidisciplinary pain centre team assessments of functioning, disability, and health.	Bagraith, Karl S.; Strong, Jenny; Meredith, Pamela J.; McPhail, Steven M.	2018	10//	PAIN	159	10	2128-2136	Excluded during title/abstract screening
Video methodologies in research: unlocking the complexities of occupation.	Bailliard, Antoine L.	2015	2	Canadian Journal of Occupational Therapy - Revue Canadienne d Ergotherapie	82	1	35-43	Excluded during title/abstract screening
Habits of the Sensory System and Mental Health: Understanding Sensory Dissonance.	Bailliard, Antoine L.	2015	7	American Journal of Occupational Therapy	69	4	69042500201-69042500208	Excluded during title/abstract screening
Neuromodulation in obsessive-compulsive disorder	Bais, Melisse and Figee, Martijn and Denys, Damiaan	2014	1	Psychiatric Clinics of North America	37	3	393-413	Excluded during title/abstract screening
Judging Personality Disorder: A Systematic Review of Clinician Attitudes and Responses to Borderline Personality Disorder	Baker J.; Beazley P.I.	2022	/	Journal of Psychiatric Practice	28	4	275-293	Excluded during title/abstract screening
Quantitative histology and MGF gene expression in rats following SSC exercise in vivo	Baker, B. A. and Rao, K. M. K. and Mercer, R. R. and Geronilla, K. B. and Kashon, M. L. and Miller, G. R. and Cutlip, R. G.	2006	3	Medicine & Science in Sports & Exercise	38	3	463-471	Excluded during title/abstract screening
The nature of working in the United States: an occupational therapy perspective	Baker, Nancy A. and Jacobs, Karen	2003	1	Work	20	1	53-61	Excluded during title/abstract screening
Occupational therapists' perspectives of the needs of women in medium secure units.	Baker, Sonia and McKay, Elizabeth A.	2001	1	The British Journal of Occupational Therapy	64	9	441-448	Excluded during title/abstract screening
Prevalence and correlates of personality disorders in males with alcohol dependence syndrome undergoing inpatient treatment in a tertiary care hospital in South India	Balachandran A.; Ramamurthy P.; Thilakan P.	2023	/	Indian Journal of Psychiatry	65	3	356-360	Excluded during title/abstract screening
Optimizing perioperative care for children and adolescents with challenging behaviors.	Balakas, Karen and Gallaher, Carol S. and Tilley, Carra	2015	5	MCN, American Journal of Maternal Child Nursing	40	3	153-159	Excluded during title/abstract screening
How primary care can help survivors of transient ischaemic attack and stroke return to work: focus groups with stakeholders from a UK community.	Balasooriya-Smeekens, Chantal; Bateman, Andrew; Mant, Jonathan; De Simoni, Anna	2020	04//	British Journal of General Practice	70	693	e294-e302	Excluded during title/abstract screening
Volume-dependent effect of supervised exercise training on fatty liver and visceral adiposity index in subjects with type 2 diabetes The Italian Diabetes Exercise Study (IDES)	Balducci, Stefano and Cardelli, Patrizia and Pugliese, Luca and Dâ€™Errico, Valeria and Haxhi, Jonida and Alessi, Elena and Iacobini, Carla and Menini, Stefano and Bollanti, Lucilla and Conti, Francesco G. and Nicolucci, Antonio and Pugliese, Giuseppe and D'Errico, Valeria	2015	8	Diabetes Research & Clinical Practice	109	2	355-363	Excluded during title/abstract screening
Can Digitization of Health Care Help Low-Resourced Countries Provide Better Community-Based Rehabilitation Services?.	Balikuddembe, Joseph Kimuli; Reinhardt, Jan D	2020	/	Physical Therapy	100	2	217-224	Excluded during title/abstract screening
Addressing intimate partner violence with female patients with chronic physical disabilities: the role of physical therapists.	Ballan, Michelle S.; Freyer, Molly	2021	5	Disability & Rehabilitation	43	10	1404-1409	No intervention reported
Living with chronic lung disease: An occupational perspective	Ballinger, C. Kerr A.	2010	4	Journal of Occupational Science: Australia	17	1	34-39	Excluded during title/abstract screening
Consensus Statement on the Management of Duchenne Muscular Dystrophy in Saudi Arabia During the Coronavirus Disease 2019 Pandemic.	Bamaga, Ahmed K; Alghamdi, Fouad; Alshaikh, Nahla; Altwaijri, Waleed; Bashiri, Fahad A; Hundallah, Khalid; Abukhaled, Musaad; Muthaffar, Osama Y; Al-Mehmadi, Sameer; Jamaly, Tahani Ahmed; Al-Muhaizea, Mohammad A; Al-Saman, Abdulaziz	2021	/	Frontiers in pediatrics	9	101615492	629549	Excluded during title/abstract screening
Common impairments and functional limitations of HIV sequelae that require physiotherapy rehabilitation in the medical wards at Queen Elizabeth Central Hospital, Malawi: A cross sectional study.	Banda, Gift Treighcy; Mwale, Grace; Chimwala, Michael; Malimusi, Linda; Chisati, Enock	2019	/	Malawi medical journal : the journal of Medical Association of Malawi	31	3	171-176	Excluded during title/abstract screening
Five years post Nirbhaya: Critical insights into the status of response to sexual assault.	Bandewar, Sunita Vs; Pitre, Amita; Lingam, Lakshmi	2018	/	Indian journal of medical ethics	3	3	215-221	Excluded during title/abstract screening
The Interaction with Disabled Persons Scale: translation and cross-cultural validation into Greek.	Bania, Theofani A.; Antoniou, Alexandros-Stamatios; Theodoritsi, Marina; Theodoritsi, Io; Charitaki, Garyfalia; Billis, Evdokia	2021	04//	Disability & Rehabilitation	43	7	988-995	Excluded during title/abstract screening
Integrated Thermal Rehabilitation: A New Therapeutic Approach for Disabilities.	Barassi, Giovanni; Obrero-Gaitan, Esteban; Irace, Giuseppe; Crudeli, Matteo; Campobasso, Giovanni; Palano, Francesco; Trivisano, Leonardo; Piazzolla, Vito	2020	/	Advances in experimental medicine and biology	1251	0121103, 2lu	29-38	Excluded during title/abstract screening
Gatekeepers or advocates? Occupational therapists and equipment funding schemes.	Barbara, Anita and Curtin, Michael	2008	3	Australian Occupational Therapy Journal	55	1	57-60	Excluded during title/abstract screening
Understanding independent wheelchair transfers. Perspectives from stakeholders.	Barbareschi, Giulia; Holloway, Catherine	2020	07//	Disability & Rehabilitation: Assistive Technology	15	5	545-552	Excluded during title/abstract screening
Facilitators and barriers to social and community participation following spinal cord injury.	Barclay, Linda and McDonald, Rachael and Lentin, Primrose and Bourke-Taylor, Helen	2016	2	Australian Occupational Therapy Journal	63	1	19-28	Excluded during title/abstract screening
Perspectives of individuals receiving occupational therapy services through the National Disability Insurance Scheme: Implications for occupational therapy educators.	Barclay, Linda; Callaway, Libby; Pope, Kirsty	2020	02//	Australian Occupational Therapy Journal	67	1	39-48	Excluded during title/abstract screening
Changes in the cross-sectional area of multifidus and psoas in patients with unilateral back pain: the relationship to pain and disability.	Barker, Karen L. and Shamley, Delva R. and Jackson, David	2004	11	Spine	29	22	E515-9	Excluded during title/abstract screening
Spasticity: a rehabilitation challenge in the elderly	Barnes, M. P.	2001	11	Gerontology	47	6	295-299	Excluded during title/abstract screening
Genetic testing, genetic information, and the role of maternal-child health nurses in Israel	Barnoy, S. and Appel, D. and Peretz, C. and Meiraz, H. and Ehrenfeld, M.	2006	1	Journal of Nursing Scholarship	38	3	219-224	Excluded during title/abstract screening
Osteoarthritis: a holistic approach.	Barr, Andrew and Conaghan, Philip G.	2012	4	Clinical Medicine	12	2	153-155	Excluded during title/abstract screening
Preparing the future workforce to address the health needs of small rural Australian towns through non-traditional allied health student placements.	Barraclough, Frances Lee; Pit, Sabrina	2018	Supplement2	International Journal of Integrated Care (IJIC)	18			Excluded during title/abstract screening
The Play Experiences of Preschool Children from a Low-socio-economic Rural Community in Worcester, South Africa.	Bartie, Michelle and Dunnell, Alex and Kaplan, Jesse and Oosthuizen, Dianka and Smit, Danielle and van Dyk, Anchen and Cloete, Lizahn and Duvenage, Mia	2016	6	Occupational Therapy International	23	2	91-102	Excluded during title/abstract screening
Approaches for building community participation: A qualitative case study of canadian food security programs.	Bass, Julie D; Baker, Nancy A; Hyett, Nerida; Kenny, Amanda; Dickson-Swift, Virginia	2017	/	OTJR: Occupation, Participation and Health	37	4	199-209	Excluded during title/abstract screening
The role of occupational therapy in working with the homeless...Occupational Therapy Australia, 24th National Conference and Exhibition, 29 June - 1 July 2011	Bassett, H. and Lloyd, C.	2011	1	Australian Occupational Therapy Journal	58		84-84	Excluded during title/abstract screening
Health disparities: Examination of evidence relevant for occupational therapy.	BassHaugen, J. D.	2009	1	American Journal of Occupational Therapy	63	1	24-34	Excluded during title/abstract screening
The effectiveness of neural mobilizations in the treatment of musculoskeletal conditions: a systematic review protocol	Basson, Annalie and Olivier, Benita and Ellis, Richard and Coppieters, Michel and Stewart, Aimee and Mudzi, Witness	2015	1	JBI Database Of Systematic Reviews And Implementation Reports	13	1	65-75	Excluded during title/abstract screening
Role of Physical Performance Assessments and Need for a Standardized Protocol for Selection of Older Kidney Transplant Candidates.	Basu, Arpita	2019	/	Kidney international reports	4	12	1666-1676	Excluded during title/abstract screening
A Review of Occupation-Based Life Skills Interventions for Adults with Neurodevelopmental Disorders.	Bathje, Molly; Lannoye, Margaret; Mercier, Alison; Panter, Kelli	2018	04//Apr-Jun2018	Occupational Therapy in Mental Health	34	2	165-180	Excluded during title/abstract screening
Meaning of occupation-based groups for low-income urban youths attending after-school care.	Bazyk, Susan and Bazyk, John	2009	1	American Journal of Occupational Therapy	63	1	69-80	Excluded during title/abstract screening
Experiences of social class: learning from occupational therapy students.	Beagan, Brenda L.	2007	4	Canadian Journal of Occupational Therapy - Revue Canadienne d Ergotherapie	74	2	125-133	Excluded during title/abstract screening
Do attitudes toward exercise vary with differences in mobility and disability status? - A study among low-income seniors	Bean, J. F. and Bailey, A. and Kiely, D. K. and Leveille, S. G.	2007	1	Disability & Rehabilitation	29	15	1215-1220	No intervention reported
Influence of peer-based rehabilitation interventions for improving mobility and participation among adults with mobility disabilities: a systematic review.	Beaudoin, Maude; Best, Krista L.; Routhier, FranÃ§ois	2020	07//	Disability & Rehabilitation	42	13	1785-1796	Excluded during title/abstract screening
Impacts of robotic arm use on individuals with upper extremity disabilities: A scoping review.	Beaudoin, Maude; Lettre, Josiane; Routhier, Francois; Archambault, Philippe S; Lemay, Martin; Gelinas, Isabelle	2018	/	Canadian Journal of Occupational Therapy / Revue Canadienne D'Ergotherapie	85	5	397-407	Excluded during title/abstract screening
Athletic trainer-reported prevalence of mental health, substance use, and barriers to health in secondary schools	Beaupre J; Meske SW; Buckley M	2022	/	Journal of Athletic Training	57	2	140-8	Excluded during title/abstract screening
Physical or Occupational Therapy Use in Systemic Sclerosis: A Scleroderma Patient-centered Intervention Network Cohort Study.	Becetti, Karima; Kwakkenbos, Linda; Carrier, Marie-Eve; Gordon, Jessica K; Nguyen, Joseph T; Mancuso, Carol A; Mouthon, Luc; Nguyen, Christelle; Rannou, Francois; Welling, Joep; Thombs, Brett D; Spiera, Robert F; SPIN Investigators	2019	/	The Journal of rheumatology	46	12	1605-1613	Excluded during title/abstract screening
Music therapy versus treatment as usual for refugees diagnosed with posttraumatic stress disorder (PTSD): study protocol for a randomized controlled trial.	Beck, Bolette Daniels; Lund, Steen Teis; SÃ¸gaard, Ulf; Simonsen, Erik; Tellier, Thomas Christian; Cordtz, Torben Oluf; Laier, Gunnar Hellmund; Moe, Torben	2018	05/30/	Trials	19	1	301-301	Excluded during title/abstract screening
Daily life for eight urban gay men with HIV/AIDS.	Bedell, G.	2000	3	American Journal of Occupational Therapy	54	2	197-206	Excluded during title/abstract screening
Persistent swallowing disorders after extubation in mechanically ventilated patients in ICU: a two-center prospective study.	Beduneau, G; Souday, V; Richard, J C; Hamel, J F; Carpentier, D; Chretien, J M; Bouchetemble, P; Laccoureye, L; Astier, A; Tanguy, V; Mercat, A; Beloncle, F; Tamion, F	2020	/	Annals of intensive care	10	1	138	Excluded during title/abstract screening
Temporal evolution of the trident and piglet signs of osmotic demyelination syndrome.	Beh, S. C.	2017	1	Journal of the neurological sciences	373		268-273	Excluded during title/abstract screening
Advancing age alters the contribution of calcium release from smooth endoplasmic reticulum stores in superior cervical ganglion cells	Behringer, E. J. and Vanterpool, C. K. and Pearce, W. J. and Wilson, S. M. and Buchholz, J. N. and Behringer, Erik J. and Vanterpool, Conwin K. and Pearce, William J. and Wilson, Sean M. and Buchholz, John N.	2009	1	Journals of Gerontology Series A: Biological Sciences & Medical Sciences	64	1	34-44	Excluded during title/abstract screening
Implementing a cognitive-behavioral pain self-management program in home health care, part 1: program adaptation.	Beissner, Katherine and Bach, Eileen and Murtaugh, Christopher and Parker, Samantha J. and Trachtenberg, Melissa and Reid, M. Carrington	2013	7	Journal of Geriatric Physical Therapy	36	3	123-129	Excluded during title/abstract screening
Exploring the Multidimensional Participation of Adults Living in the Community in the Chronic Phase following Acquired Brain Injury.	Beit Yosef, Aviva; Refaeli, Nirit; Jacobs, Jeremy M; Shames, Jeffrey; Gilboa, Yafit	2022	/	International journal of environmental research and public health	19	18		Excluded during title/abstract screening
Life-Skill Development and Its Impact on Perceived Stress and Employment Pursuits: A Study of Young Adults With a History of Homelessness and Trauma...2020 American Occupational Therapy Association Annual Conference & Expo	Beker, Josephine; DeAngelis, Tina; Rivera, Nitasha	2020	07/02/	American Journal of Occupational Therapy	74	Sup1		Excluded during title/abstract screening
'In the Next Moment I Answer, it is Not Possible.' Professionals' Experiences from Transition Planning for Young People	Bekken W.; Ytterhus B.; Soderstrom S.	2021	/	Scandinavian Journal of Disability Research	23	1	338-347	Excluded during title/abstract screening
Relationships between pain misconceptions, disability, patients' goals and interpretation of information from hand therapists.	Bekkers, Stijn and Becker, Stephanie J. E. and Bossen, Jeroen K. J. and Mudgal, Chaitanya S. and Ring, David and Vranceanu, Ana-Maria	2014	1	Journal of Hand Therapy	27	4	287-294	Excluded during title/abstract screening
Response letter regarding the Clinical Commentary.	Bekkers, Stijn and Vranceanu, Ana-Maria and Ring, David	2014	10	Journal of Hand Therapy	27	4	298	Excluded during title/abstract screening
Divinization, pilgrimage, and social inequality: Experiences of women in the access to obstetric assistance	Belem J.M.; Pereira E.V.; Cruz R.S.a.B.L.C.; Quirino G.D.S.	2021	/	Revista Brasileira de Saude Materno Infantil	21		327-334	Excluded during title/abstract screening
Deep-brain stimulation in Parkinson's disease: long-term efficacy and safety - What happened this year?	Benabid, A. L. and ChabardÃ¨s, S. and Seigneuret, E.	2005	12	Current opinion in neurology	18	6	623-630	Excluded during title/abstract screening
Cost effectiveness of a telerehabilitation program to support chronically ill and disabled elders in their homes.	Bendixen, Roxanna M. and Levy, Charles E. and Olive, Emory S. and Kobb, Rita F. and Mann, William C.	2009	1	Telemedicine Journal & E-Health	15	1	31-38	Excluded during title/abstract screening
The first year of rehabilitation after a stroke - from two perspectives.	Bendz, Mona	2003	9	Scandinavian Journal of Caring Sciences	17	3	215-222	Excluded during title/abstract screening
Treatment monitoring as a component of psychologically informed physical therapy: A case series of patients at high risk for persistent low back pain related disability.	Beneciuk, Jason M; Ballengee, Lindsay A; George, Steven Z	2019	/	Musculoskeletal science & practice	41	101692753	36-42	Excluded during title/abstract screening
Disparities in use of and unmet need for therapeutic and supportive services among school-age children with functional limitations: A comparison across settings.	Benedict, R. E.	2006	2	Health services research	41	1	103-124	Excluded during title/abstract screening
Occupational Therapy Service Delivery Among Medicaid-Enrolled Children and Adults on the Autism Spectrum and With Other Intellectual Disabilities.	Benevides, Teal W; Tao, Sha; Becker, Alec; Verstreate, Kate; Shea, Lindsay	2022	/	The American journal of occupational therapy : official publication of the American Occupational Therapy Association	76	1		Excluded during title/abstract screening
Simultaneous application of transcranial magnetic stimulation and low-frequency electrostatic field as treatment of carbohydrate and lipid disorders in patients with metabolic syndrome	Benkov A.A.; Nagornev S.N.; Frolkov V.K.; Reps V.F.; Edelev D.A.; Fesyun A.D.; Yakovlev M.Yu.; Tumanova N.F.; Sanina N.P.; Maccarone M.C.; Masiero S.	2022	/	European Journal of Translational Myology	32	1	10351	Excluded during title/abstract screening
Efficacy of standardised manual therapy and home exercise programme for chronic rotator cuff disease: randomised placebo controlled trial.	Bennell, Kim and Wee, Elin and Coburn, Sally and Green, Sally and Harris, Anthony and Staples, Margaret and Forbes, Andrew and Buchbinder, Rachelle	2010	6	BMJ	340		2756	Excluded during title/abstract screening
Angela and alcohol	Bennett, A.	2006	1	Mental Health Occupational Therapy	11	3	77-78	Excluded during title/abstract screening
Immigration and its impact on daily occupations: a scoping review	Bennett, Kayla Marie and Scornaiencki, Jennifer Marie and Brzozowski, Jennifer and Denis, Suzanne and Magalhaes, Lilian	2012	12	Occupational Therapy International	19	4	185-203	Excluded during title/abstract screening
Rediscovering Humanity to Redefine Homelessness: An Occupational Therapy Perspective.	Benoit, Ellen	2019	08//	OT Practice	24	8	28-30	Excluded during title/abstract screening
How does a child with sensory processing problems play?	Benson, J. D. and Nicka, M. N. and Stern, P.	2006	1	Internet Journal of Allied Health Sciences & Practice	4	4	7p-7p	Excluded during title/abstract screening
Association of Medicare and Medicaid Insurance Status with Increased Spine Surgery Utilization Rates	Benton J.A.; Weiss B.T.; Mowrey W.B.; Yassari N.; Wang B.; Ramos R.D.L.G.; Gelfand Y.; Castro-Rivas E.; Puthenpura V.; Yassari R.; Yanamadala V.	2021	/	Spine	46	17	E939-E944	Excluded during title/abstract screening
Relationship among pain catastrophizing, depressed mood, and outcomes across physical therapy treatments.	Bergbom, Sofia and Boersma, Katja and Overmeer, Thomas and Linton, Steven J.	2011	5	Physical Therapy	91	5	754-764	Excluded during title/abstract screening
Knowledge among important actors in the field of adaptive equipment for young people with disabilities.	Bergem, Svein	2020	01//	Disability & Rehabilitation: Assistive Technology	15	1	109-118	Excluded during title/abstract screening
Fluctuation between Powerlessness and Sense of Meaning--A Qualitative Study of Health Care Professionals' Experiences of Providing Health Care to Older Adults with Long-Term Musculoskeletal Pain.	Berglund, Mia and Nassen, Kristina and Gillsjo, Catharina	2015	8	BMC Geriatrics	15		96	Excluded during title/abstract screening
The relationship between participation in a sports cAMP and students' attitudes towards persons with disabilities.	Bergman, M. M. and Hanson, C. S.	2000	1	Occupational Therapy in Health Care	12	4	51-63	Excluded during title/abstract screening
'Like the worst toothache you've had' - How people with rheumatoid arthritis describe and manage pain.	Bergstrom, Maria and , Ahlstr and , Inger and Thyberg, Ingrid and Falkmer, Torbjorn and Borsbo, Bjorn and Bjork, Mathilda	2017	11	Scandinavian Journal of Occupational Therapy	24	6	468-476	Excluded during title/abstract screening
A study of the essence of play experience to children living in Zanzibar, Tanzania.	Berinstein, Stephany and Magalhaes, Lilian	2009	1	Occupational Therapy International	16	2	89-106	Excluded during title/abstract screening
Effects of strength exercise and training on the natural killer cell counts in elderly humans	Bermon, S. and Philip, P. and , C and ito, M. and Ferrari, P. and Dolisi, C.	2001	1	Journal of Sports Medicine & Physical Fitness	41	2	196-202	Excluded during title/abstract screening
Functioning profiles of individuals with Mucopolysaccharidosis according to the International Classification of Functioning.	Bernardo Figueiredo, Barbara; de Sousa Dantas, Diego; Oliveira, Taylline G; Cavalcanti, Giovanna D; Reinaux, Cyda; Dornelas de Andrade, Armele	2022	/	European journal of physical and rehabilitation medicine	58	1	127-136	Excluded during title/abstract screening
Psychotherapy readiness domains as predictors of psychotherapy outcome in trauma-affected refugees	Bernardsdottir B.; Sandahl H.; Carlsson J.; Mortensen E.L.; Palic S.	2023	/	Journal of Affective Disorders	325		248-255	Excluded during title/abstract screening
Effect on mood of subthalamic DBS for Parkinson's disease: a consecutive series of 24 patients	Berney, A. and Vingerhoets, F. and Perrin, A. and Guex, P. and Villemure, J. and Burkhard, P. R. and Benkelfat, C. and Ghika, J.	2002	1	Neurology	59	9	1427-1429	Excluded during title/abstract screening
Updated National Multicenter Registry on Procedural Safety of Catheter Ablation for Atrial Fibrillation	Bertaglia, Emanuele and Stabile, Giuseppe and Pappone, Alessia and Themistoclakis, Sakis and Tondo, Claudio and Sanctis, Valerio De and Soldati, Ezio and Tritto, Massimo and Solimene, Francesco and Grimaldi, Massimo and Zoppo, Franco and , P and ozi, Claudio and Augello, Giuseppe and CalÃ’, Leonardo and Pappone, Carlo	2013	10	Journal of cardiovascular electrophysiology	24	10	1069-1074	Excluded during title/abstract screening
Effect of therapeutic exercise on pain and disability in the management of chronic nonspecific neck pain: systematic review and meta-analysis of randomized trials	Bertozzi, Lucia and Gardenghi, Ivan and Turoni, Francesca and Villafane, Jorge Hugo and Capra, Francesco and Guccione, Andrew A. and Pillastrini, Paolo	2013	8	Physical Therapy	93	8	1026-1036	Excluded during title/abstract screening
SeRUN R study: Development of running profiles using a mixed methods analysis.	Besomi, Manuela; Leppe, Jaime; Di Silvestre, Maria Cristina; Setchell, Jenny	2018	/	PloS one	13	7	e0200389	Excluded during title/abstract screening
Pain and disability determine treatment modality for older patients with adult scoliosis, while deformity guides treatment for younger patients.	Bess, Shay and Boachie-Adjei, Oheneba and Burton, Doug and Cunningham, Matthew and Shaffrey, Chris and Shelokov, Alexis and Hostin, Richard and Schwab, Frank and Wood, Kirkham and Akbarnia, Behrooz and Group, International Spine Study	2009	9	Spine	34	20	2186-2190	Excluded during title/abstract screening
A description of manual wheelchair skills training curriculum in entry-to-practice occupational and physical therapy programs in Canada.	Best, Krista L. and Miller, William C. and Routhier, Francois	2015	1	Disability & Rehabilitation Assistive Technology	10	5	401-406	Excluded during title/abstract screening
Supported education: enabling course completion for people experiencing mental illness.	Best, Lachlan J. and Still, Megan and Cameron, Grant	2008	3	Australian Occupational Therapy Journal	55	1	65-68	Excluded during title/abstract screening
Evaluation of the effects of interval hypoxic-hyperoxic training in patients with metabolic syndrome	Bestavashvili A.F.; Bestavashvili A.L.; Dhif I.; Tuter D.; Gognieva D.; Glushenkov D.; Pavlov C.; Chomahidze P.; Sirkin A.; Kopylov P.	2021	/	European Heart Journal	42	SUPPL 1	2646	Excluded during title/abstract screening
In vivo measurement of subacromial space width during shoulder elevation: Technique and preliminary results in patients following unilateral rotator cuff repair	Bey MJ. Brock SK. Beierwaltes WN. Zauel R. Kolowich. Patricia PA. Lock, T.R.	2007	8	Clinical Biomechanics	22	7	767-773	Excluded during title/abstract screening
A comparison of characteristics and resource use between in-hospital and admitted patients with stroke.	Bhalla, Ajay and Smeeton, Nigel and Rudd, Anthony G. and Heuschmann, Peter and Wolfe, Charles D. A.	2010	9	Journal of Stroke & Cerebrovascular Diseases	19	5	357-363	Excluded during title/abstract screening
Identification of factors affecting outcomes in patients with Guillain Barre syndrome	Bhatia V.D.; Khant P.B.; Vyshnavee I.; Shiyaf M.; Thunga G.; Gorthi S.P.; Kunhikatta V.	2022	/	Medicine and Pharmacy Reports	95	4	400-409	Excluded during title/abstract screening
Development of physiotherapy inherent requirement statements - an Australian experience.	Bialocerkowski, Andrea and Johnson, Am and , a and Allan, Trevor and Phillips, Kirrilee	2013	4	BMC Medical Education	13		54	Excluded during title/abstract screening
Effects of segmentation and pacing on procedural learning by video.	Biard, Nicolas; Cojean, SalomÃ©; Jamet, Eric	2018	12//	Computers in Human Behavior	89		411-417	Excluded during title/abstract screening
Children from Rural Appalachia And Urban Communities are Diagnosed With Cerebral Palsy Significantly Later Than Children From Suburban Communities	Bican R.; Noritz G.; Heathcock J.	2021	/	Archives of Physical Medicine and Rehabilitation	102	10	e18	Excluded during title/abstract screening
Impairment and Functional Status of People with Disabilities Following Nepal Earthquake 2015.	Bimali, I; Adhikari, S P; Baidya, S; Shakya, N R	2018	/	Kathmandu University medical journal (KUMJ)	16	64	285-289	Excluded during title/abstract screening
Standardized protocol for hip fracture care leads to similar short-term outcomes despite socioeconomic differences in patient populations: A retrospective cohort study	Bindner C.T.; Wester C.J.; Ghanta R.B.; Wininger A.E.; Patel A.P.; Atassi O.H.; Perkins C.H.; Dawson J.R.	2022	/	Current Orthopaedic Practice	33	5	428-433	Excluded during title/abstract screening
Speculative trends in the future drug treatment of fibromyalgia.	Bird, H. A.	2007	6	Future Rheumatology	2	3	271-277	Excluded during title/abstract screening
A multifactorial intervention after a fall did not prevent falls in elderly patients with cognitive impairment and dementia	Birks, Y.	2003	10	Evidence Based Nursing	6	4	114-115	Excluded during title/abstract screening
The value of an allotment group for refugees.	Bishop, Ruth and Purcell, Elizabeth	2013	1	The British Journal of Occupational Therapy	76	6	264-269	No/unspecified PT/OT role
Benign paroxysmal positional vertigo: diagnosis and treatment.	Bittar, Roseli Saraiva Moreira and Mezzalira, Raquel Mezzalira and Furtado, Paula Lobo and Venosa, Aless and Ramos, ra and Sampaio, Andre Luis Lopes and Pires de Oliveira, Carlos Augusto Costa	2011	1	International Tinnitus Journal	16	2	135-145	Excluded during title/abstract screening
Facilitators of and barriers to physical activity in retirement communities: experiences of older women in urban areas.	Bjornsdottir, Gudfinna and Arnadottir, Solveig A. and Halldorsdottir, Sigridur	2012	4	Physical Therapy	92	4	551-562	Excluded during title/abstract screening
Relationship of therapy to postsecondary education and employment in young adults with physical disabilities.	Bjornson, Kristie and Kobayashi, Ana and Zhou, Chuan and Walker, William	2011	1	Pediatric Physical Therapy	23	2	179-186	Excluded during title/abstract screening
Outcome analysis of individualized vestibular rehabilitation protocols.	Black, F. O. and Angel, C. R. and Pesznecker, S. C. and Gianna, C.	2000	7	American Journal of Otology	21	4	543-551	Excluded during title/abstract screening
Hands of hope': a qualitative investigation of a student physical therapy clinic in a homeless shelter	Black, J. D.	2002	1	Journal of Physical Therapy Education	16	2	32-41	No participant perspective
Canadian Stroke Best Practice Recommendations: Telestroke Best Practice Guidelines Update 2017.	Blacquiere, Dylan and Lindsay, M. Patrice and Foley, Norine and Taralson, Colleen and Alcock, Susan and Balg, Catherine and Bhogal, Sanjit and Cole, Julie and Eustace, Marsha and Gallagher, Patricia and Ghanem, Antoinette and Hoechsmann, Alex and , er and Hunter, Gary and Khan, Khurshid and Marrero, Alier and Moses, Brian and Rayner, Kelley and Samis, Andrew and Smitko, Elisabeth and Vibe, Marily…	2017	10	International Journal of Stroke	12	8	886-895	Excluded during title/abstract screening
The clinical application of deep touch pressure with a man with autism presenting with severe anxiety and challenging behaviour	Blairs, S. and Slater, S. and Hare, D. J.	2007	12	British Journal of Learning Disabilities	35	4	214-220	Excluded during title/abstract screening
Endoscopic treatment of calcaneal spur syndrome: A comprehensive technique.	Blanco, C. E. and Leon, H. O. and Guthrie, T. B.	2001	5	Arthroscopy	17	5	517-522	Excluded during title/abstract screening
Prospective surveillance of breast cancer-related lymphoedema in the first-year post-surgery: feasibility and comparison of screening measures.	Blaney, J. M. and McCollum, G. and Lorimer, J. and Bradley, J. and Kennedy, R. and Rankin, J. P.	2015	6	Supportive Care in Cancer	23	6	1549-1559	Excluded during title/abstract screening
Patient Violence in Community Mental Health: a Review of the Literature	Blank, Alison	2001	12	British Journal of Occupational Therapy	64	12	584-589	Excluded during title/abstract screening
IMPACT OF PHYSICAL THERAPY FREQUENCY ON DISCHARGE DISPOSITION FOR PATIENTS ADMITTED TO THE CARDIAC SERVICE	Blessing K.N.; Dawson R.L.; Giles R.A.; Henderson K.N.; Kuhn N.M.; Strohman L.M.; Terry M.D.; Skrzat J.M.	2023	/	Cardiopulmonary Physical Therapy Journal	34	1	a20-a21	Excluded during title/abstract screening
Introducing disability studies to occupational therapy students.	Block, Pamela and Ricafrente-Biazon, Melissa and Russo, Ann and Chu, Ke Yun and Sud, Suman and Koerner, Lori and Vittoria, Karen and , L and grover, Alyssa and Olowu, Tosin	2005	9	American Journal of Occupational Therapy	59	5	554-560	Excluded during title/abstract screening
Validity and Reliability of Skill-Related Fitness Tests for Wheelchair-Using Youth With Spina Bifida.	Bloemen, Manon A. and Takken, Tim and Backx, Frank J. and Vos, Marleen and Kruitwagen, Cas L. and de Groot, Janke F.	2017	6	Archives of Physical Medicine & Rehabilitation	98	6	1097-1103	Excluded during title/abstract screening
Effects of acute aerobic and anaerobic exercise on blood markers of oxidative stress	Bloomer, R. J. and Goldfarb, A. H. and Wideman, L. and McKenzie, M. J. and Consitt, L. A.	2005	5	Journal of Strength & Conditioning Research	19	2	276-285	Excluded during title/abstract screening
Adults with intellectual and developmental disabilities and interprofessional, team-based primary health care: A scoping review	Bobbette, Nicole; Lysaght, Rosemary; Donnelly, Catherine; Ouellette-Kuntz, Helene; Tranmer, Joan; Ufholz, Lee-Anne	2020	/	JBI Evidence Synthesis	18	7	1470-1514	Excluded during title/abstract screening
Between freedom and reclusion: social support as a quality-of-life component in the family caregiver-dependent person binomial	Bocchi, S. C. M. and Angelo, M.	2008	1	Revista Latino-Americana de Enfermagem (RLAE)	16	1	15-23	Excluded during title/abstract screening
Healthcare Utilisation of Moluccans in the Netherlands: Equal Care for Equal Need after 60 Years of Residence in the Host Country?.	Bodewes, Adee; Agyemang, Charles; Stronks, Karien; Kunst, Anton E	2020	/	International journal of environmental research and public health	17	23		Excluded during title/abstract screening
Whole-body vibration therapy in intensive care patients: A feasibility and safety study.	Boeselt, Tobias and Nell, Christoph and Kehr, Katahrina and , Holl and , Angelique and Dresel, Marc and Greulich, Timm and Tackenberg, Bjorn and Kenn, Klaus and Boeder, Johannes and Klapdor, Benjamin and Kirschbaum, Andreas and Vogelmeier, Claus and Alter, Peter and Koczulla, Andreas Rembert	2016	3	Journal of Rehabilitation Medicine	48	3	316-321	Excluded during title/abstract screening
Musculoskeletal impairment among Syrian refugees living in Sultanbeyli, Turkey: prevalence, cause, diagnosis and need for related services and assistive products.	Boggs, Dorothy; Atijosan-Ayodele, Oluwarantimi; Yonso, Hisem; Scherer, Nathaniel; O'Fallon, Timothy; Deniz, Gulten; Volkan, Selin; Orucu, Ahmed; Pivato, Isotta; Beck, Ammar Hasan; Akinci, Ibrahim; Kuper, Hannah; Foster, Allen; Patterson, Andrea; Polack, Sarah	2021	/	Conflict and health	15	1	29	Excluded during title/abstract screening
Osteoporosis during the childbearing year	Boissonnault, J. S. and Boissonnault, W. G. and Bartoli, P.	2005	1	Journal of Women's Health Physical Therapy	29	3	28-32	Excluded during title/abstract screening
Transient osteoporosis of the hip associated with pregnancy.	Boissonnault, W. G. and Boissonnault, J. S.	2001	1	Journal of Orthopaedic & Sports Physical Therapy	31	7	359-365	Excluded during title/abstract screening
Transient osteoporosis of the hip associated with pregnancy...including commentary by Brown M with authors' response	Boissonnault, W. G. and Boissonnault, J. S.	2005	1	Journal of Women's Health Physical Therapy	29	3	33-41	Excluded during title/abstract screening
Working With Lesbian, Gay, Bisexual, and Transgender Clients: Occupational Therapy Practitioners' Knowledge, Skills, and Attitudes.	Bolding, Deborah J.; Acosta, Angela; Butler, Brigitte; Chau, April; Craig, Brenna; Dunbar, Fiona	2022	05//May/Jun2022	American Journal of Occupational Therapy	76	3		Excluded during title/abstract screening
Designing for human use: Examples of kitchen interiors for persons with disability and elderly people.	Bonenberg, Agata; Branowski, Bogdan; Kurczewski, Przemyslaw; Lewandowska, Anna; Sydor, Maciej; Torzynski, Dariusz; Zablocki, Marek	2019	/	Human Factors and Ergonomics in Manufacturing & Service Industries	29	2	177-186	Excluded during title/abstract screening
Balancing struggles with desired results in everyday activities: strategies for elderly persons with physical disabilities.	Bontje, Peter and Asaba, Eric and Josephsson, Staffan	2016	3	Scandinavian Journal of Caring Sciences	30	1	154-163	Excluded during title/abstract screening
Occupational adaptation: the experiences of older persons with physical disabilities.	Bontje, Peter and Kinebanian, Astrid and Josephsson, Staffan and Tamura, Yumi	2004	3	American Journal of Occupational Therapy	58	2	140-149	Excluded during title/abstract screening
Extra-pontine osmotic demyelination syndrome and membranous nephropathy	Boobes Y.; Alkindi F.; Nabi N.G.; Al Kuwaiti A.	2021	/	Journal of the Neurological Sciences	429	Supplement	118608	Excluded during title/abstract screening
Integrative medicine: a tale of two clinics.	Boon, Heather S. and Kachan, Natasha	2008	6	BMC Complementary & Alternative Medicine	8		32	Excluded during title/abstract screening
An outcome study of a piloted ESRD patient and staff symposium	Bordelon, T. D.	2006	5	Social work in health care	43	1	75-89	Excluded during title/abstract screening
Occupations and signs of reduced hope: an explorative study of older adults with functional impairments.	Borell, L. and Lilja, M. and Sviden, G. A. and Sadlo, G.	2001	5	American Journal of Occupational Therapy	55	3	311-316	Excluded during title/abstract screening
A physiotherapy EHR specification based on a user-centered approach in the context of public health.	Borges, Heloisa L. and Malucelli, Andreia and Paraiso, Emerson C. and Moro, Claudia C.	2007	1	AMIA ...Annual Symposium Proceedings/AMIA Symposium				Excluded during title/abstract screening
Recognizing atrioventricular nodal reentry tachycardia	Bosen, D. M.	2005	1	Nursing	35	1	32cc1-5	Excluded during title/abstract screening
A randomised controlled trial of aerobic exercise after transient ischaemic attack or minor stroke to prevent cognitive decline: the MoveIT study protocol.	Boss, H. M. and Schaik, S. M. Van and Deijle, I. A. and de Melker, E. C. and van den Berg, B T J. and Scherder, E. J. A. and Bosboom, W. M. J. and Weinstein, H. C. and den Berg-Vos, R. M. Van	2014	12	BMJ Open	4	12	e007065	Excluded during title/abstract screening
Who Moves After SCI? Individual, Health, and Neighborhood Predictors of Residential Mobility Among Participants in the National Spinal Cord Injury Model Systems Database	Botticello AL; Murphy L; Bogner J; Boninger M; Bryce TN; Chen Y; Heinemann AW; Roach MJ	2022	/	Archives of Physical Medicine and Rehabilitation	103	4	822-831	Excluded during title/abstract screening
Health care and homeless older adults	Bottomley, J. M.	2001	9	Topics in Geriatric Rehabilitation	17	1	2024-01-21	Excluded during title/abstract screening
'Beginning my way back': neuropathic plantar ulcer in a patient with diabetes who is homeless	Bottomley, J. M.	2003	4	PT (Physical Therapy)	11	4	50-51	Excluded during title/abstract screening
Complications of fluoroscopically guided interlaminar cervical epidural injections	Botwin, K. P. and Castellanos, R. and Rao, S. and Hanna, A. F. and Torres-Ramos, F. M. and Gruber, R. D. and Bouchlas, C. G. and Fuoco, G. S.	2003	1	Archives of Physical Medicine & Rehabilitation	84	5	627-633	Excluded during title/abstract screening
Voluntary training in mice and submandibular lymphocyte response to acute exercise	Boudreau, J. and Quadrilatero, J. and Hoffman-Goetz, L.	2005	12	Medicine & Science in Sports & Exercise	37	12	2038-2045	Excluded during title/abstract screening
The good, the bad, and the ugly of evidence-based practice.	Bouffard, Marcel and Reid, Greg	2012	1	Adapted Physical Activity Quarterly	29	1	2024-01-24	Excluded during title/abstract screening
Exercise during late-follicular menstrual phase: influence on immune parameters	Bouillon, L. E. and Flynn, M. G. and Lambert, C. P. and Fahlman, M. and Braun, W. A. and Choi, D.	2006	1	Journal of Sports Medicine & Physical Fitness	46	1	143-151	Excluded during title/abstract screening
The Burwood Academy: incorporating the principles of the independent living paradigm into rehabilitation research.	Bourke, John; Nunnerley, Joanne; Snell, Deborah; Sinnott Jerram, Anne	2019	07//	International Journal of Human Rights in Healthcare	12	3	240-248	Excluded during title/abstract screening
Survey of the perceived professional, educational and personal needs of physiotherapists in primary care and community settings.	Bourne, Jean A. and Dziedzic, Krysia and Morris, Susan J. and Jones, Peter W. and Sim, Julius	2007	5	Health & Social Care in the Community	15	3	231-237	Excluded during title/abstract screening
Barriers to employment for drug dependent postpartum women.	Bowden, Kelley and Goodman, Daisy	2015	1	Work: Journal of Prevention, Assessment & Rehabilitation	50	3	425-431	Excluded during title/abstract screening
Case Study: Degree of Integration of Disability Rights Into Allied Health Professional Education.	Bowley, Claire; Furmage, Ann-Mason; Marcus, Kanchan; Short, Stephanie D	2018	/	Health and human rights	20	1	259-272	Excluded during title/abstract screening
Case Study: Degree of Integration of Disability Rights Into Allied Health Professional Education.	BOWLEY, CLAIRE; FURMAGE, ANN-MASON; MARCUS, KANCHAN; SHORT, STEPHANIE D.	2018	06//	Health & Human Rights: An International Journal	20	1	258-272	Excluded during title/abstract screening
Occupational performance and self-determination: the role of the occupational therapist as volunteer in two mountain communities.	Boyle, Moira	2014	2	Australian Occupational Therapy Journal	61	1	2024-06-12	Excluded during title/abstract screening
Physical impairment and disability: relationship to performance of activities of daily living in community-dwelling older men.	Brach, Jennifer S. and VanSwearingen, Jessie M.	2002	8	Physical Therapy	82	8	752-761	Excluded during title/abstract screening
ICF Core Sets for breast cancer.	Brach, Mirjam and Cieza, Alarcos and Stucki, Gerold and Fussl, Michaela and Cole, Andrew and Ellerin, Bruce and Fialka-Moser, Veronika and Kostanjsek, Nenad and Melvin, John	2004	1	Journal of Rehabilitation Medicine				Excluded during title/abstract screening
Getting sedentary young people with disabilities active.	Bradbury, Marilyn	2020	02//	Frontline (20454910)	26	2	45-45	Excluded during title/abstract screening
Occupational Participation of Homeless People	Bradley, Don Michael and Hersch, Gayle and Reistetter, Timothy and Reed, Kathlyn	2011	1	Occupational Therapy in Mental Health	27	1	26-35	Excluded during title/abstract screening
Dermal leishmaniasis in a 25-year-old Syrian refugee	Bradshaw, Scott and Litvinov, Ivan V.	2017	1	CMAJ: Canadian Medical Association Journal	189	45	E1397-E1397	Excluded during title/abstract screening
Assistive technology curriculum structure and content in professional preparation service provider training programs.	Brady, Rachel and Long, Toby M. and Richards, John and Vallin, Thomas	2007	1	Journal of allied health	36	4	183-192	Excluded during title/abstract screening
Strategies developed by service providers to enhance treatment engagement by immigrant parents raising a child with a disability.	Brassart, Elise and Prevost, Claudia and Betrisey, Carine and Lemieux, Maude and Desmarais, Chantal	2017	1	Journal of Child and Family Studies	26	4	1230-1244	Excluded during title/abstract screening
The LGBTQI health forum: an innovative interprofessional initiative to support curriculum reform.	Braun, Hannan M. and Ramirez, David and Zahner, Greg J. and Gillis-Buck, Eva Mae and Sheriff, Heather and Ferrone, Marcus	2017	1	Medical Education Online	22	1	1306419	Excluded during title/abstract screening
Feasibility of a mental practice intervention in stroke patients in nursing homes; a process evaluation.	Braun, Susy M. and van Haastregt, Jol and C., a and Beurskens, Anna J. and Gielen, Alex and I., ra and Wade, Derick T. and Schols, Jos M.	2010	8	BMC Neurology	10		74	Excluded during title/abstract screening
Self-determined occupational performance model for children from economically disadvantaged backgrounds	Bray LM; Capilouto G	2021	/	Canadian Journal of Occupational Therapy	88	4	285-93	Excluded during title/abstract screening
Virtual Reality in the Treatment of Adults with Chronic Low Back Pain: A Systematic Review and Meta-Analysis of Randomized Clinical Trials.	Brea-Gomez, Beatriz; Torres-Sanchez, Irene; Ortiz-Rubio, Araceli; Calvache-Mateo, Andres; Cabrera-Martos, Irene; Lopez-Lopez, Laura; Valenza, Marie Carmen	2021	/	International journal of environmental research and public health	18	22		Excluded during title/abstract screening
Update on treatment of inclusion body myositis	Breithaupt, Maren and Schmidt, Jens	2013	5	Current rheumatology reports	15	5	329	Excluded during title/abstract screening
Physical exercise for bone health in men with prostate cancer receiving androgen deprivation therapy: a systematic review.	Bressi, Barbara; Cagliari, Maribel; Contesini, Massimiliano; Mazzini, Elisa; Bergamaschi, Franco Antonio Mario; Moscato, Alfredo; Bassi, Maria Chiara; Costi, Stefania	2021	/	Supportive care in cancer : official journal of the Multinational Association of Supportive Care in Cancer	29	4	1811-1824	Excluded during title/abstract screening
Effects of Adding Motor Imagery to Early Physical Therapy in Patients with Knee Osteoarthritis who Had Received Total Knee Arthroplasty: A Randomized Clinical Trial.	Briones-Cantero, MarÃ­a; FernÃ¡ndez-de-las-PeÃ±as, CÃ©sar; Lluch-GirbÃ©s, Enrique; Osuna-PÃ©rez, MarÃ­a C; Navarro-Santana, Marcos J; Plaza-Manzano, Gustavo; MartÃ­n-Casas, Patricia	2020	12//	Pain Medicine	21	12	3548-3555	Excluded during title/abstract screening
A clinical description of strategies to address traumatic brain injury experienced by homeless patients at Baltimore's medical respite program.	Brocht, Chauna; Sheldon, Phill; Synovec, Caitlin; Synovec, Caitlin E.	2020	2	Work	65	2	311-320	No health outcomes
P is for politics....	Brockman, T. A.	2014	6	The Journal of the Oklahoma State Medical Association	107	6	329-330	Excluded during title/abstract screening
Transitions of Care for Stroke Patients: Opportunities to Improve Outcomes.	Broderick, Joseph P. and Abir, Mahshid	2015	10	Circulation.Cardiovascular Quality & Outcomes	8	6	S190-2	Excluded during title/abstract screening
Addressing complex societal challenges in health education - A physiotherapy-led initiative embedding inclusion health in an undergraduate curriculum.	Broderick, Julie; Waugh, Alice; Mc Govern, Mark; Alpine, Lucy; Kiernan, Sinead; Murphy, Niamh; Hodalova, Sofia; Feehan, Sorcha; Ni Cheallaigh, Cliona	2019	/	HRB open research	2	101754913	22	Excluded during title/abstract screening
Yoga for Substance Use Disorder in Women: A Systematic Review	Brooks, Jennifer; Lawlor, Shauna; Turetzkin, Sarah; Goodnight, Christy W.; Galantino, Mary Lou	2020	/	International journal of yoga therapy				Excluded during title/abstract screening
Managing critical incidents in grocery shopping by community-living people with Alzheimer's disease.	Brorsson, Anna and Ohman, Annika and Cutchin, Malcolm and Nygard, Louise	2013	7	Scandinavian Journal of Occupational Therapy	20	4	292-301	Excluded during title/abstract screening
The Adult Sensory Profile: measuring patterns of sensory processing.	Brown, C. and Tollefson, N. and Dunn, W. and Cromwell, R. and Filion, D.	2001	1	American Journal of Occupational Therapy	55	1	75-82	Excluded during title/abstract screening
Expanding the Occupational Therapy Role to Support Transitions From Work to Retirement for People With Progressive Health Conditions.	Brown, Cara L.	2018	11//Nov/Dec2018	American Journal of Occupational Therapy	72	6		Excluded during title/abstract screening
Comparison of Posthospitalization Function and Community Mobility in Hospital Mobility Program and Usual Care Patients: A Randomized Clinical Trial.	Brown, Cynthia J. and Foley, Kathleen T. and Lowman, John D. Jr and MacLennan, Paul A. and Razjouyan, Javad and Najafi, Bijan and Locher, Julie and Allman, Richard M.	2016	7	JAMA Internal Medicine	176	7	921-927	Excluded during title/abstract screening
The meaning of occupation, occupational need, and occupational therapy in a military context.	Brown, Helen Viola and Hollis, Vivien	2013	9	Physical Therapy	93	9	1244-1253	Excluded during title/abstract screening
Am I Ready for Kindergarten? Occupational Therapy's Role in the Transition to Kindergarten for Vulnerable Families.	Brown, Jasmine	2020	06//	OT Practice	25	6	24-26	Excluded during title/abstract screening
Sudarshan Kriya yogic breathing in the treatment of stress, anxiety, and depression: part II -- clinical applications and guidelines	Brown, R. P. and Gerbarg, P. L.	2005	8	Journal of Alternative & Complementary Medicine	11	4	711-717	Excluded during title/abstract screening
Are you a digital native or a digital immigrant? Being client centred in the digital era	Brown, Ted	2011	1	British Journal of Occupational Therapy	74	7	313-313	Excluded during title/abstract screening
Occupational therapy students' attitudes towards individuals with disabilities: a comparison between Australia, Taiwan, the United Kingdom, and the United States.	Brown, Ted and Mu, Keli and Peyton, Claudia G. and Rodger, Sylvia and Stagnitti, Karen and Hutton, Eve and Casey, Jackie and Watson, Callie and Hong, Chia Swee and Huang, Yan-hua and Wu, Chin-yu	2009	11	Research in developmental disabilities	30	6	1541-1555	Excluded during title/abstract screening
Exercise and rehabilitation for individuals with multiple sclerosis	Brown, Theodore R. and Kraft, George H.	2005	5	Physical Medicine & Rehabilitation Clinics of North America	16	2	513-555	Excluded during title/abstract screening
Occupational therapy in the promotion of health and the prevention of disease and disability statement	Brownson, C. A. and Scaffa, M. E.	2001	11	American Journal of Occupational Therapy	55	6	656-660	Excluded during title/abstract screening
Development and validation of the Occupational Therapy Risk Propensity Test (OT-RiPT) for drivers with disability.	Bruce, Chris and Unsworth, Carolyn A. and Tay, Richard and Dillon, Michael P.	2015	3	Scandinavian Journal of Occupational Therapy	22	2	147-152	Excluded during title/abstract screening
Walking a mile in their shoes: Sociocultural considerations in elder homelessness	Bruckner, J.	2001	6	Topics in Geriatric Rehabilitation	16	4	15-27	Excluded during title/abstract screening
Providing a lift.	Brumbeloe, Sharon	2006	1	Rehab management	19	2	36-43	Excluded during title/abstract screening
Feasibility of increasing the dosage of inpatient occupational therapy and physiotherapy rehabilitation via independent tasks and exercises: 'My Therapy'.	Brusco, Natasha K; Tilley, Louise; Walpole, Brianna; Kugler, Helen; Li, Ran; Kennedy, Emma; Morris, Meg E	2019	/	Australian Occupational Therapy Journal	66	6	739-752	Excluded during title/abstract screening
Rehabilitation. Upwardly mobile.	Bryan, J.	2001	1	Health Service Journal	111	5754	su-7	Excluded during title/abstract screening
Sexuality Support After Spinal Cord Injury: What is Provided in Australian Practice Settings?: Sexuality Support After Spinal Cord Injury	Bryant C.; Aplin T.; Setchell J.	2022	/	Sexuality and Disability	40	3	409-423	Excluded during title/abstract screening
Workforce planning. Pressure is on.	Buchan, J.	2000	1	The Health service journal	110	5734	26-27	Excluded during title/abstract screening
Analyses of nursing home residents with multiple sclerosis at admission and one year after admission.	Buchanan, Robert J. and Martin, Raymond A. and Wang, Suojin and Ju, Hyunsu	2004	2	Multiple Sclerosis	10	1	74-79	Excluded during title/abstract screening
Shock wave therapy for lateral elbow pain	Buchbinder, R. and Green, S. and Youd, J. M. and Assendelft, W. J. and Barnsley, L. and Smidt, N.	2005	1	Cochrane Database of Systematic Reviews			N.PAG-N.PAG	Excluded during title/abstract screening
Symposium on seizures. Therapeutics in pediatric epilepsy, part 2: epilepsy surgery and vagus nerve stimulation	Buchhalter, J. R. and Jarrar, R. G.	2003	3	Mayo Clinic proceedings	78	3	371-378	Excluded during title/abstract screening
Socio-demographic, clinical and psychological predictors of healthcare utilization among patients with musculoskeletal disorders: a prospective cohort study.	Budtz, Cecilie Rud; Mose, Soren; Christiansen, David Hoyrup	2020	/	BMC health services research	20	1	239	Excluded during title/abstract screening
Climbing for preventing and treating health problems: a systematic review of randomized controlled trials	Buechter, Rol and , Brian and Fechtelpeter, Dennis	2011	1	German Medical Science	9		o19	Excluded during title/abstract screening
Significance of culture when working with clients and their families	Bueno, Bianca and Ghafoor, Farzana and Greenberg, Naomi and Mukerji, Rahuldeb and Yeboah, Linda	2013	5	WFOT Bulletin	67		49-54	Excluded during title/abstract screening
Junior Doctors of HealthÂ©: an interprofessional service-learning project addressing childhood obesity and encouraging health care career choices.	Buff, Scotty M. and Gibbs, Pamella Y. and Oubre, O'karsamaa L. and Ariail, Jane C. and Blue, Amy V. and Greenberg, Raymond S.	2011	1	Journal of allied health	40	3	e39-44	Excluded during title/abstract screening
Influence of Proprioceptive Neuromuscular Facilitation on Lung Function in Patients After Coronary Artery Bypass Graft Surgery.	Bujar-Misztal, Malgorzata; Chcialowski, Andrzej	2018	/	Advances in experimental medicine and biology	1116	0121103, 2lu		Excluded during title/abstract screening
Are Social Determinants of Health Associated With Onset of Rehabilitation Services in Patients Hospitalized for Traumatic Brain Injury?	Bukhari, Rayyan A.; Graham, James E.; Kinney, Adam R.; Hoffman, Amanda; Malcolm, Matt P.	2023	03//Mar/Apr2023	Journal of Head Trauma Rehabilitation	38	2	156-164	Excluded during title/abstract screening
Functioning of women in the postpartum period: an International Classification of Functioning, Disability and Health-based consensus of physical therapists.	Bulhoes, Elida Raquel Freitas Neri; Dantas, Thaissa Hamana De Macedo; Dantas, Jardelina Hermecina; Souza, Iris Nascimento De; Castaneda, Luciana; Dantas, Diego De Sousa	2021	/	Brazilian journal of physical therapy	25	4	450-459	Excluded during title/abstract screening
Occupational therapists' experiences of enabling people to participate in sport.	Bullen, Deborah; Clarke, Channine	2021	/	The British Journal of Occupational Therapy	84	11	703-712	Excluded during title/abstract screening
Debilitating lymphedema of the upper extremity after treatment of breast cancer.	Bumpers, Harvey L. and Best, Irwin M. and Norman, David and Weaver, William L.	2002	8	American Journal of Clinical Oncology	25	4	365-367	Excluded during title/abstract screening
Violence in the Massage Parlor Industry: Experiences of Canadian-Born and Immigrant Women	Bungay, Vicky and Halpin, Michael and Halpin, Peter F. and Johnston, Caitlin and Patrick, David M.	2012	3	Health care for women international	33	3	262-284	Excluded during title/abstract screening
Occupational performance and the transition to powered mobility: a pilot study.	Buning, M. E. and Angelo, J. A. and Schmeler, M. R.	2001	5	American Journal of Occupational Therapy	55	3	339-344	Excluded during title/abstract screening
Assistive technology within occupational therapy practice (2004).	Buning, Mary Ellen and Hammel, Joy and Angelo, Jennifer and Schmeler, Mark and Doster, Stephanie and Voelkerding, Kristi and Garza, Eileen R. and American Occupational Therapy Association, Commission on Practice	2004	11	American Journal of Occupational Therapy	58	6	678-680	Excluded during title/abstract screening
Physiotherapy-provided operant conditioning in the management of low back pain disability: A systematic review	Bunzli, Samantha and Gillham, David and Esterman, Adrian	2011	3	Physiotherapy Research International	16	1	2024-04-19	Excluded during title/abstract screening
Can adequate nutritional offer impact the results of strength and functionality of patients with COVID 19 in the ICU?	Buonso I.; Almeida S.; Flato U.; Wirgues A.; Ralio R.; Vilela M.; Rocco I.S.; Costa F.; Almeida L.; Alves A.	2021	/	Intensive Care Medicine Experimental	9	SUPPL 1		Excluded during title/abstract screening
The Huntingdon Day Hospital Trial: secondary outcome measures.	Burch, S. and Longbottom, J. and McKay, M. and , Borl and , C. and Prevost, T.	2000	8	Clinical rehabilitation	14	4	447-453	Excluded during title/abstract screening
Massage and prostitution law reform in South Australia	Burgess, K.	2001	6	Journal of the Australian Traditional-Medicine Society	7	2	45-45	Excluded during title/abstract screening
New tool for return-to-work expectations.	Burkhardt, Louis	2011	5	Professional Case Management	16	3	156-157	Excluded during title/abstract screening
The Markup on Orthopaedic Services: An Analysis of 2014-2019 Medicare Data and the Potential for Surprise Billing.	Burkhart, Robert J; Acuna, Alexander J; Zhu, Kevin Y; Kamath, Atul F	2023	/	The Journal of bone and joint surgery. American volume	105	4	330-338	Excluded during title/abstract screening
Increased postprandial triacylglycerol concentrations following resistance exercise	Burns, S. F. and Broom, D. R. and Miyashita, M. and Ueda, C. and Stensel, D. J.	2006	3	Medicine & Science in Sports & Exercise	38	3	527-533	Excluded during title/abstract screening
Embedding technology into inter-professional best practices in home safety evaluation	Burns, Suzanne Perea; Pickens, Noralyn Davel	2017	/	Disability and rehabilitation. Assistive technology	12	6	585-591	Excluded during title/abstract screening
Exercise and recovery responses of lymphokines to heavy resistance exercise	Bush, J. A. and Dohi, K. and Mastro, A. M. and Volek, J. S. and Lynch, J. M. and Triplett-McBride, N. T. and Putukian, M. and Sebastianelli, W. J. and Newton, R. U. and HÃ¤kkinen, K. and Kraemer, W. J.	2000	1	Journal of Strength & Conditioning Research	14	3	344-349	Excluded during title/abstract screening
Effectiveness of educational nursing home visits on quality of life, functional status and care dependency in older adults with mobility impairments: a randomized controlled trial.	Buss, Arne and Wolf-Ostermann, Karin and Dassen, Theo and Lahmann, Nils and Strupeit, Steve	2016	4	Journal of evaluation in clinical practice	22	2	213-221	Excluded during title/abstract screening
Care ethics and the payment of family carers: implications for occupational therapy	Butler, Mary	2010	11	WFOT Bulletin	62		46-52	Excluded during title/abstract screening
Integrating Refugee Healthcare Professionals In The UK National Health Service: Experience From A Multi-Agency Collaboration.	Butt, Mohsin Faysal; Salmon, Louise; Mulamehic, Fahira; Hixon, Avelyn; Moodambail, Abdul Rehman; Gupta, Sandy	2019	/	Advances in medical education and practice	10	101562700	891-896	Excluded during title/abstract screening
Arthroscopic management of femoroacetabular impingement: minimum 2-year follow-up.	Byrd, J. W. Thomas and Jones, Kay S.	2011	10	Arthroscopy	27	10	1379-1388	Excluded during title/abstract screening
Intraoperative somatosensory evoked potential monitoring decreases EEG burst suppression ratio during deep general anesthesia	C Latin Small Letter A With, Caron Lin and Kumaraswamy, Vishakhadatta M. and Braver, Diana and Nair, Dinesh G. and Moldovan, Mihai and Simon, Mirela V.	2014	1	Journal of Clinical Neurophysiology	31	2	133-137	Excluded during title/abstract screening
Women's patterns of everyday occupations and alcohol consumption.	C., Andersson and M., Eklund and V., Sundh and K.L., Thundal and Spak, F.	2012	5	Scandinavian journal of occupational therapy	19	3	225-238	Excluded during title/abstract screening
Facilitated access to an integrated model of care for arthritis in an urban Aboriginal population.	C., Barnabe and S., Lockerbie and E., Erasmus and Crowshoe, L.	2017	1	Canadian Family Physician	63	9	699-706	Excluded during title/abstract screening
Kinematic gait adaptations in unilateral transtibial amputees during rehabilitation.	C., Barnett and N., Vanicek and R., Polman and A., Hancock and B., Brown and L., Smith and Chetter, I.	2009	1	Prosthetics and orthotics international	33	2	135-147	Excluded during title/abstract screening
Walking performance and muscle strength in the later stage poststroke: A nonlinear relationship.	C., Carvalho and K.S., Sunnerhagen and Willen, C.	2013	5	Archives of Physical Medicine and Rehabilitation	94	5	845-850	Excluded during title/abstract screening
Functional impairment in alcoholic liver disease and non-alcoholic fatty liver disease is significant and persists over 3 years of follow-up.	C., Elliott and J., Frith and C.P., Day and D.E.J., Jones and Newton, J. L.	2013	8	Digestive diseases and sciences	58	8	2383-2391	Excluded during title/abstract screening
Racial differences in poststroke rehabilitation utilization and functional outcomes.	C., Ellis and A.D., Boan and T.N., Turan and S., Ozark and D., Bachman and , Lackl and , D. T.	2015	1	Archives of Physical Medicine and Rehabilitation	96	1	84-90.e1	Excluded during title/abstract screening
Outcomes of total hip replacement in limbs affected by poliomyelitis.	C., Faldini and M., De Fine and A., Di Martino and D., Fabbri and R., Borghi and M., Chehrassan and Traina, F.	2017	3	HIP International	27	2	198-204	Excluded during title/abstract screening
Synchronous quadriceps tendon rupture and unilateral ACL tear in a weightlifter, associated with anabolic steroid use.	C., Fenelon and D.M., Dalton and J.G., Galbraith and Masterson, E. L.	2016	1	BMJ Case Reports	2016		Arte Number: 214310. ate of Pubaton: 06 May 2016	Excluded during title/abstract screening
Severe postnatally acquired cytomegalovirus infection presenting with colitis, pneumonitis and sepsis-like syndrome in an extremely low birthweight infant.	C., Fischer and P., Meylan and M., Bickle Graz and F., Gudinchet and B., Vaudaux and C., Berger and RothKleiner, M.	2010	6	Neonatology	97	4	339-345	Excluded during title/abstract screening
Development and Rasch analysis of the assessment of computer-related skills.	C., Fischl and Fisher, A. G.	2007	1	Scandinavian Journal of Occupational Therapy	14	2	126-135	Excluded during title/abstract screening
Revisiting the Syndrome of "Obsessional Slowness".	C., Ganos and P., Kassavetis and M., Cerdan and R., Erro and B., Balint and G., Price and M.J., Edwards and Bhatia, K. P.	2015	6	Movement Disorders Clinical Practice	2	2	163-169	Excluded during title/abstract screening
Efficacy and safety of steroid injections for shoulder and elbow tendonitis: A meta-analysis of randomised controlled trials.	C., GaujouxViala and M., Dougados and Gossec, L.	2009	12	Annals of the Rheumatic Diseases	68	12	1843-1849	Excluded during title/abstract screening
Applied relaxation in the treatment of long-lasting neck pain: A randomized controlled pilot study.	C., Gustavsson and von Koch, L.	2006	3	Journal of Rehabilitation Medicine	38	2	100-107	Excluded during title/abstract screening
A 9-year follow-up of a self-management group intervention for persistent neck pain in primary health care: A randomized controlled trial.	C., Gustavsson and von Koch, L.	2017	1	Journal of Pain Research	10		53-64	Excluded during title/abstract screening
Understanding social isolation among urban aging adults: Informing occupation-based approaches.	C., H and J., Retrum and G., Ware and P., Iwasaki and G., Moaalii and Main, D. S.	2017	1	OTJR Occupation, Participation and Health	37	4	188-198	Excluded during title/abstract screening
Pamidronate in the treatment of childhood SAPHO syndrome.	C., Kerrison and J.E., Davidson and A.G., Cleary and Beresford, M. W.	2004	10	Rheumatology	43	10	1246-1251	Excluded during title/abstract screening
Acute paraplegia and pulmonary edema after benzathine penicillin injection.	C., Lelubre and Lheureux, P. E. R.	2008	2	American Journal of Emergency Medicine	26	2	250.e1-250.e5	Excluded during title/abstract screening
Musculoskeletal disorders and comorbid depression: Implications for practice.	C., Lloyd and G., Waghorn and Mchugh, C.	2008	3	Australian Occupational Therapy Journal	55	1	23-29	Excluded during title/abstract screening
A case of tuberculous arthritis & osteomyelitis presenting with purulent joint fluid.	C., Mai and Taylor, B.	2008	1	American Journal of Case Reports	9		156-158	Excluded during title/abstract screening
Prospective, non-interventional study on the tolerability and analgesic effectiveness over 12 weeks after a single application of capsaicin 8% cutaneous patch in 1044 patients with peripheral neuropathic pain: First results of the QUEPP study.	C., Maihofner and Heskamp, M. L.	2013	6	Current medical research and opinion	29	6	673-683	Excluded during title/abstract screening
Geriatric assessment of older adults with cancer during unplanned hospitalizations: An opportunity in disguise.	C., Mariano and G., Williams and A., Deal and S., Alston and A.L., Bryant and T., Jolly and Muss, H. B.	2015	1	Oncologist	20	7	767-772	Excluded during title/abstract screening
Amputations in Sickle Cell Disease: Case Series and Literature Review.	C., Maximo and S.T.O., Saad and E., Thome and A.M.M., Queiroz and C., Lobo and Ballas, S. K.	2016	1	Hemoglobin	40	3	150-155	Excluded during title/abstract screening
Intradiscal glucocorticoid injection for patients with chronic low back pain associated with active discopathy: A randomized trial.	C., Nguyen and I., Boutron and G., Baron and K., Sanchez and C., Palazzo and R., Benchimol and G., Paris and E., JamesBelin and M.M., LefevreColau and J., Beaudreuil and J.D., Laredo and A., BeraLouville and A., Cotten and J.L., Drape and A., Feydy and P., Ravaud and F., Rannou and Poiraudeau, S.	2017	1	Annals of Internal Medicine	166	8	547-556	Excluded during title/abstract screening
Recovery after minor traffic injuries: A randomized controlled trial.	C., Ottosson and H., Pettersson and S.E., Johansson and O., Nyren and Ponzer, S.	2007	1	PLoS Clinical Trials	2	3	Arte Number: e14. ate of Pubaton: 23 Mar 2007	Excluded during title/abstract screening
Pregnancy- and lactation-associated transient osteoporosis of both hips in a 32year old patient with osteogenesis imperfecta.	C., Pabinger and C., Heu and A., Frohner and Dimai, H. P.	2012	7	Bone	51	1	142-144	Excluded during title/abstract screening
Home adaptations: User perspectives on the role of professionals.	C., Picking and Pain, H.	2003	1	British Journal of Occupational Therapy	66	1	2024-02-08	Excluded during title/abstract screening
The association of the involvement of financial compensation with the outcome of cervicobrachial pain that is treated conservatively.	C., Rasmussen and L., Rechter and I., Schmidt and V.K., Hansen and Therkelsen, K.	2001	1	Rheumatology	40	5	552-554	Excluded during title/abstract screening
Treatment of Chronic Plantar Fasciitis with Noninvasive Interactive Neurostimulation: A Prospective Randomized Controlled Study.	C., Razzano and S., Carbone and M., Mangone and M.R., Iannotta and A., Battaglia and Santilli, V.	2017	7	Journal of Foot and Ankle Surgery	56	4	768-772	Excluded during title/abstract screening
Pain assessment in Charcot-Marie-Tooth (CMT) disease.	C., Ribiere and M., Bernardin and S., Sacconi and E., Delmont and M., FournierMehouas and H., Rauscent and M., Benchortane and P., Staccini and M., LanteriMinet and Desnuelle, C.	2012	4	Annals of Physical and Rehabilitation Medicine	55	3	160-173	Excluded during title/abstract screening
Pelvic motion in trans-femoral amputees in the frontal and transverse plane before and after special gait re-education.	C., Sjodahl and G.B., Jarnlo and B., Soderberg and Persson, B. M.	2003	12	Prosthetics and orthotics international	27	3	227-237	Excluded during title/abstract screening
Transitional care challenges of rehospitalized veterans: Listening to patients and providers.	C., Stephens and N., Sackett and R., Pierce and D., Schopfer and G., Schmajuk and N., Moy and M., Bachhuber and M.I., Wallhagen and Lee, S. J.	2013	1	Population Health Management	16	5	326-331	Excluded during title/abstract screening
Regional migratory osteoporosis: A pathogenetic hypothesis based on three cases and a review of the literature.	C., Trevisan and S., Ortolani and M., Monteleone and Marinoni, E. C.	2002	9	Clinical rheumatology	21	5	418-425	Excluded during title/abstract screening
Standardisation of a three-metre walking test for elderly people.	C., Worsfold and Simpson, J. M.	2001	1	Physiotherapy	87	3	125-132	Excluded during title/abstract screening
Late-onset pericardial tamponade, bilateral pleural effusions and recurrent immune monoarthritis induced by ipilimumab use for metastatic melanoma.	C.A., Dasanu and T., Jen and Skulski, R.	2017	1	Journal of Oncology Pharmacy Practice	23	3	231-234	Excluded during title/abstract screening
Design of a randomized trial of a multidisciplinary intervention for knee osteoarthritis: Pharmacist Initiated Intervention Trial in Osteoarthritis (PhIT-OA).	C.A., Marra and R.T., Tsuyuki and J.A., Soon and L., Gastonguay and B., Oteng and J., Cibere and C., McAuley and J.M., Esdaile and M., McGregor and Khan, K.	2008	1	Canadian Pharmacists Journal	141	1	33-38	Excluded during title/abstract screening
Endoscopic treatment of calcaneal spur syndrome: A comprehensive technique.	C.E., Rodriguez Blanco and H., Ojeda Leon and Guthrie, T. B.	2001	5	Arthroscopy	17	5	517-522	Excluded during title/abstract screening
Hip pain as initial presentation for varicella-zoster infection in an adolescent male.	C.J., Micucci and E.K., Nease and Tuten, H. R.	2011	1	Orthopedics	34	1	ate of Pubaton: January 2011	Excluded during title/abstract screening
The use of bupropion in the treatment of restlessness after a traumatic brain injury.	C.J., Teng and S., Bhalerao and L., Lee and J., Farber and H., Morris and T., Foran and Tucker, W.	2001	5	Brain Injury	15	5	463-467	Excluded during title/abstract screening
Psychological distress and somatisation as prognostic factors in patients with musculoskeletal illness in general practice.	C.K., Jorgensen and P., Fink and Olesen, F.	2000	1	British Journal of General Practice	50	456	537-541	Excluded during title/abstract screening
Perceptions of elder abuse: Voices of professionals and volunteers in Sweden - An exploratory study.	C.L., Erlingsson and S.L., Carlson and Saveman, B. I.	2006	6	Scandinavian Journal of Caring Sciences	20	2	151-159	Excluded during title/abstract screening
The Effect of a New Multimodal Perioperative Anesthetic Regimen on Postoperative Pain, Side Effects, Rehabilitation, and Length of Hospital Stay After Total Joint Arthroplasty.	C.L., Peters and B., Shirley and Erickson, J.	2006	9	Journal of Arthroplasty	21	6	132-138	Excluded during title/abstract screening
A primary care-based health needs assessment in inner city Dublin.	C.M., O'Kelly and W., Cullen and S.M., O'Kelly and F.D., O'Kelly and Bury, G.	2010	9	Irish journal of medical science	179	3	399-403	Excluded during title/abstract screening
Characterisation of physiotherapy needs in a rural community in South Eastern Nigeria.	C.N., IgwesiChidobe and D.O., Odebiyi and Okafor, U. A.	2012	1	Nigerian quarterly journal of hospital medicine	22	3	168-176	Excluded during title/abstract screening
Development and pilot testing of computerized order entry algorithms for geriatric problems in nursing homes.	C.S., ColonEmeric and K.E., Schmader and J., Twersky and M., Kuchibhatla and S., Kellum and Weinberger, M.	2009	9	Journal of the American Geriatrics Society	57	9	1644-1653	Excluded during title/abstract screening
Determinants of Utilization of Physical Rehabilitation Services for Persons With Chronic and Disabling Conditions: An Exploratory Study.	C.S., Elrod and DeJong, G.	2008	1	Archives of Physical Medicine and Rehabilitation	89	1	114-120	Excluded during title/abstract screening
Antinociceptive properties of neurosteroids IV: Pilot study demonstrating the analgesic effects of alphadolone administered orally to humans.	C.S., Goodchild and A., Robinson and Nadeson, R.	2001	1	British journal of anaesthesia	86	4	528-534	Excluded during title/abstract screening
In the clinic transitions of care.	C.S., Kim and , Fl and ers, S. A.	2013	1	Annals of Internal Medicine	158	5	ate of Pubaton: 05 Mar 2013	Excluded during title/abstract screening
Dislocation of a total hip arthroplasty following hip arthroscopy.	C.W., Jones and L.C., Biant and Field, R. E.	2009	1	HIP International	19	4	396-398	Excluded during title/abstract screening
Tibial lengthening with a submuscular plate in adolescents.	C.W., Oh and S.G., Baek and Kim, J. W.	2015	1	Journal of Orthopaedic Science	20	1	101-109	Excluded during title/abstract screening
Fluoroscopically guided therapeutic sacroiliac joint injections for sacroiliac joint syndrome.	C.W., Slipman and J.S., Lipetz and C.T., Plastaras and H.B., Jackson and E.J., Vresilovic and D.A., Lenrow and Braverman, D. L.	2001	1	American Journal of Physical Medicine and Rehabilitation	80	6	425-432	Excluded during title/abstract screening
Outcomes of therapeutic selective nerve root blocks for whiplash induced cervical radicular pain.	C.W., Slipman and J.S., Lipetz and H.B., Jackson and C.T., Plastaras and Vresilovic, E. J.	2001	1	Pain Physician	4	2	167-174	Excluded during title/abstract screening
The reliability of the Chinese version of the Barratt Impulsiveness Scale version 11, in abstinent, opioid-dependent participants in Taiwan.	C.Y., Huang and C.S.R., Li and S.C., Fang and C.S., Wu and Liao, D. L.	2013	5	Journal of the Chinese Medical Association	76	5	289-295	Excluded during title/abstract screening
Vojta and Bobath combined treatment for high risk infants with brain damage at early period.	C.Y., Wu and X.H., Peng and X.S., Li and Q.L., Niu and H., Guo and Huang, H. T.	2007	2	Neural Regeneration Research	2	2	121-125	Excluded during title/abstract screening
The Law and Sexual Harassment in the Physiotherapy Work Environment in South Africa	CA.Waal, M. ButowDutoit L. Eksteen	2007	11	South African Journal of Physiotherapy	63	3	37-44	Excluded during title/abstract screening
Feasibility and Reliability of a Physical Fitness Test Battery in Individuals with Down Syndrome.	Cabeza-Ruiz, Ruth; Alcantara-Cordero, Francisco Javier; Ruiz-Gavilan, Isaac; Sanchez-Lopez, Antonio Manuel	2019	/	International journal of environmental research and public health	16	15		Excluded during title/abstract screening
A Day Shelter Environment's Role in Transitioning Out of Homelessness: An Appreciative Inquiry Approach...AOTA Annual Conference & Expo, April 19 to April 22, 2018, Salt Lake City, Utah.	Cabrera, Kristie; Decker, Rachel; Williams, Ramneek	2018		American Journal of Occupational Therapy	72			Excluded during title/abstract screening
Aerobic exercise dysfunction in human immunodeficiency virus: a potential link to physical disability	Cade, W. Todd and Peralta, Ligia and Keyser, R and E., all	2004	7	Physical Therapy	84	7	655-664	Excluded during title/abstract screening
Care in COVID: A qualitative analysis of the impact of COVID-19 on the health and care of children and young people with severe physical neurodisability and their families.	Cadwgan, Jill; Goodwin, Jane; Arichi, Tomoki; Patel, Anita; Turner, Susie; Barkey, Sinead; McDonald, Aoife; Lumsden, Daniel E; Fairhurst, Charlie	2022	/	Child: Care, Health and Development	48	6	924-934	Excluded during title/abstract screening
Changes in cerebellar blood flow after manipulation of the cervical spine using Technetium 99m-ethyl cysteinate dimer.	Cagnie, Barbara and Jacobs, Filip and Barbaix, Erik and Vinck, Elke and Dierckx, Rudi and Cambier, Dirk	2005	2	Journal of Manipulative & Physiological Therapeutics	28	2	103-107	Excluded during title/abstract screening
Orthopaedic phenotyping of NGLY1 deficiency using an international, family-led disease registry.	Cahan, Eli M.; Frick, Steven L.	2019	06/19/	Orphanet Journal of Rare Diseases	14	1	N.PAG-N.PAG	Excluded during title/abstract screening
Survivors of brain injury: the narrative experiences of being a college or university student.	Cahill, Susan M. and Rotter, Jamie M. and Lyons, Kara K. and Marrone, Antonina R.	2014	4	Canadian Journal of Occupational Therapy - Revue Canadienne d Ergotherapie	81	2	93-101	Excluded during title/abstract screening
Promoting children's nutrition and fitness in the urban context.	Cahill, Susan M. and Suarez-Balcazar, Yol and , a	2009	1	American Journal of Occupational Therapy	63	1	113-116	Excluded during title/abstract screening
Debate over the "social question" in occupational therapy: an integrative review.	Calderaro Munguba, Marilene; Serrata Malfitano, Ana Paula; Esquerdo Lopes, Roseli	2018	10//	Brazilian Journal of Occupational Therapy / Cadernos Brasileiros de Terapia Ocupacional	26	4	892-903	Excluded during title/abstract screening
Effects of linear, irrigated-tip radiofrequency ablation in porcine healed anterior infarction	Callans, D. J. and Ren, J. F. and Narula, N. and Michele, J. and Marchlinski, F. E. and Dillon, S. M.	2001	9	Journal of cardiovascular electrophysiology	12	9	1037-1042	Excluded during title/abstract screening
Community integration outcomes of people with spinal cord injury and multiple matched controls: A pilot study	Callaway, Libby; Farnworth, Louise; Migliorini, Christine; Enticott, Joanne; McDonald, Rachael; Willer, Barry	2017	/	Australian occupational therapy journal	64	3	226-234	Excluded during title/abstract screening
Identifying patient fear-avoidance beliefs by physical therapists managing patients with low back pain.	Calley, Darren Q. and Jackson, Steven and Collins, Heather and George, Steven Z.	2010	12	Journal of Orthopaedic & Sports Physical Therapy	40	12	774-783	Excluded during title/abstract screening
Bioabsorbable lag screw fixation of knee osteochondritis dissecans in the skeletally immature.	Camathias, Carlo and Festring, Jan D. and Gaston, Mark S.	2011	3	Journal of Pediatric Orthopaedics, Part B	20	2	74-80	Excluded during title/abstract screening
Do stroke survivors agree with their clinicians on the extent of their post-stroke activity limitation and participation restriction?.	Cameron, Kate V; Ponsford, Jennie L; Stolwyk, Renerus J	2020	/	Neuropsychological rehabilitation	30	8	1430-1448	Excluded during title/abstract screening
The use of service dogs as an adaptive strategy: a qualitative study.	Camp, M. M.	2001	9	American Journal of Occupational Therapy	55	5	509-517	Excluded during title/abstract screening
High intensity interval training is feasible in people moderately disabled by progressive multiple sclerosis...Chartered Society of Physiotherapy Conference & Trade Exhibition, Physiotherapy UK 2019, Nov 1, 2019-Nov 2, 2019, United Kingdom.	Campbell, E.; Coulter, E.; Mattison, P.; Miller, L.; McFadyen, A.; Bansi, J.; Paul, L.	2019		Physiotherapy	107		e16-e17	Excluded during title/abstract screening
Refugee settlement workers' perspectives on home safety issues for people from refugee backgrounds.	Campbell, Emma Jean and Turpin, Merrill June	2010	12	Australian Occupational Therapy Journal	57	6	425-430	No participant perspective
Access, delivery and perceived efficacy of physiotherapy and use of complementary and alternative therapies by people with progressive multiple sclerosis in the United Kingdom: An online survey.	Campbell, Evan and Coulter, Elaine and Mattison, Paul and McFadyen, Angus and Miller, Linda and Paul, Lorna	2017	2	Multiple Sclerosis and Related Disorders	12		64-69	Excluded during title/abstract screening
Are models of disability useful in real cases? Pediatric case examples realized in research, clinical practice, and education.	Campbell, Suzann K.	2006	6	Physical Therapy	86	6	881-887	Excluded during title/abstract screening
Neurally-mediated sincope.	Can, I. and Cytron, J. and Jhanjee, R. and Nguyen, J. and Benditt, D. G.	2009	8	Minerva medica	100	4	275-292	Excluded during title/abstract screening
Bazelon Center issues guidance to reduce incarceration of people with MI.	Canady, Valerie A.	2019	10/07/	Mental Health Weekly	29	38		Excluded during title/abstract screening
PREVAIL: Development of a Whole Health Interdisciplinary Evaluation of Chronic Pain in a Rural VA Medical Center	Cannizzo F.; Dezzutti B.P.; Darnall B.; Elmore D.; Harden S.	2022	/	Postgraduate Medicine	134	Supplement 2	87-89	Excluded during title/abstract screening
A functional assessment methodology for alcohol dependent patients undergoing rehabilitative treatments	Capodaglio, E. M. and Vittadini, G. and Bossi, D. and Sverzellati, S. and Facioli, M. and Montomoli, C. and Toffola, E. Dalla	2003	11	Disability & Rehabilitation	25	21	1224-1230	Excluded during title/abstract screening
Longer Time Before Acute Rehabilitation Therapy Worsens Disability After Intracerebral Hemorrhage.	Capo-Lugo, Carmen E; Askew, Robert L; Muldoon, Kathryn; Maas, Matthew; Liotta, Eric; Prabhakaran, Shyam; Naidech, Andrew	2020	/	Archives of physical medicine and rehabilitation	101	5	870-876	Excluded during title/abstract screening
Patients With Greater Stroke Severity and Premorbid Disability Are Less Likely to Receive Therapist Consultations and Intervention During Acute Care Hospitalization.	Capo-Lugo, Carmen E; Askew, Robert L; Naidech, Andrew; Prabhakaran, Shyam	2019	/	Physical therapy	99	11	1431-1442	Excluded during title/abstract screening
Psychosocial aspects of scuba diving for people with physical disabilities: an occupational science perspective.	Carin-Levy, Gail and Jones, Derek	2007	2	Canadian Journal of Occupational Therapy - Revue Canadienne d Ergotherapie	74	1	2024-06-14	Excluded during title/abstract screening
Adverse events associated with the use of cervical manipulation and mobilization for the treatment of neck pain in adults: a systematic review	Carlesso, Lisa C. and Gross, Anita R. and Santaguida, P. Lina and Burnie, Stephen and Voth, S and , ra and Sadi, Jackie	2010	10	Manual therapy	15	5	434-444	Excluded during title/abstract screening
Determining adverse events in patients with neck pain receiving orthopaedic manual physiotherapy: a pilot and feasibility study.	Carlesso, Lisa C. and Macdermid, Joy C. and Santaguida, P. Lina and Thabane, Lehana	2013	1	Physiotherapy Canada	65	3	255-265	Excluded during title/abstract screening
Late mental health changes in tortured refugees in multidisciplinary treatment.	Carlsson, Jessica Mariana and Olsen, Dorte Reff and Kastrup, Marianne and Mortensen, Erik Lykke	2010	11	Journal of Nervous & Mental Disease	198	11	824-828	Excluded during title/abstract screening
The assimilation of assistive technology in residential care centers for people with intellectual disabilities.	Carmeli, Eli and Cahana, Carmit and Merrick, Joav	2004	3	Thescientificworldjournal	4		178-185	Excluded during title/abstract screening
Epidural abscess and discitis complicating instrumented posterior lumbar interbody fusion: a case report.	Carmouche, Jonathan J. and Molinari, Robert W.	2004	12	Spine	29	23	E542-6	Excluded during title/abstract screening
Adverse events and manual therapy: a systematic review	Carnes, D. and Mars, T. S. and Mullinger, B. and Froud, R. and Underwood, M.	2010	8	Manual therapy	15	4	355-363	Excluded during title/abstract screening
Burden and quality of life of family caregivers of stroke patients.	Caro, Camila Caminha; Costa, Jacqueline Denubila; Da Cruz, Daniel Marinho Cezar	2018	/	Occupational Therapy In Health Care	32	2	154-171	Excluded during title/abstract screening
The Falls Efficacy Scale International is a valid measure to assess the concern about falling and its changes induced by treatments.	Caronni, Antonio; Picardi, Michela; Redaelli, Valentina; Antoniotti, Paola; Pintavalle, Giuseppe; Aristidou, Evdoxia; Gilardone, Giulia; Carpinella, Ilaria; Lencioni, Tiziana; Arcuri, Pietro; Corbo, Massimo	2022	/	Clinical Rehabilitation	36	4	558-570	Excluded during title/abstract screening
The older adult driver.	Carr, D. B.	2000	1	American Family Physician	61	1	141-146	Excluded during title/abstract screening
Case Report: Utilizing AI and NLP to Assist with Healthcare and Rehabilitation During the COVID-19 Pandemic.	Carriere, Jay; Shafi, Hareem; Brehon, Katelyn; Pohar Manhas, Kiran; Churchill, Katie; Ho, Chester; Tavakoli, Mahdi	2021	/	Frontiers in artificial intelligence	4	101770551	613637	Excluded during title/abstract screening
Use of outpatient physical therapy services by people with musculoskeletal conditions.	Carter, Stephanie K. and Rizzo, John A.	2007	5	Physical Therapy	87	5	497-512	Excluded during title/abstract screening
Making a Wheel Difference: A program plays a key "roll" in altering perceptions.	Carver, Cathy	2020	02//	PT in Motion	12	1	60-62	Excluded during title/abstract screening
Locked-in syndrome: improvement in the prognosis after an early intensive multidisciplinary rehabilitation.	Casanova, Emanuela and Lazzari, Rosa E. and Lotta, Sergio and Mazzucchi, Anna	2003	6	Archives of Physical Medicine & Rehabilitation	84	6	862-867	Excluded during title/abstract screening
What predicts retention on an in-prison drug treatment program?.	Casares-Lopez, Maria Jose and Gonzalez-Menendez, Ana and , Fern and ez, Paula and Secades-Villa, Roberto and , Fern and ez-Hermida, Jose Ramon	2012	11	Spanish Journal of Psychology	15	3	1349-1360	Excluded during title/abstract screening
Perspectives from leadership and frontline staff on telehealth transitions in the Los Angeles safety net during the COVID-19 pandemic and beyond	Casillas A.; Valdovinos C.; Wang E.; Abhat A.; Mendez C.; Gutierrez G.; Portz J.; Brown A.; Lyles C.R.	2022	/	Frontiers in Digital Health	4		944860	Excluded during title/abstract screening
E-mentoring for youth with physical disabilities preparing for employment: a content analysis of support exchanged between participants of a mentored and non-mentored group.	Cassiani, Celia; Stinson, Jennifer; Lindsay, Sally	2020	/	Disability and rehabilitation	42	14	1963-1970	Excluded during title/abstract screening
Chlorhexidine daily bathing: Impact on health careâ€“associated infections caused by gram-negative bacteria	Cassir, Nadim and Thomas, Guillemette and Hraiech, Sami and Brunet, Julie and Fournier, Pierre-Edouard and Scola, Bernard La and Papazian, Laurent	2015	6	American Journal of Infection Control	43	6	640-643	Excluded during title/abstract screening
The Model of Creative Ability in vocational rehabilitation.	Casteleijn, Daleen and de Vos, Hele	2007	1	Work	29	1	55-61	Excluded during title/abstract screening
Effectiveness of Dextrose Prolotherapy for Rotator Cuff Tendinopathy: A Systematic Review.	Catapano, Michael; Zhang, Kailia; Mittal, Nimish; Sangha, Harpreet; Onishi, Kentaro; SA, Darren; de Sa, Darren	2020	03//	PM & R: Journal of Injury, Function & Rehabilitation	12	3	288-300	Excluded during title/abstract screening
Disability assessment by a single rater or a team: a comparative study with the Catz-Itzkovich spinal cord independence measure.	Catz, Amiram and Itzkovich, Malka and Steinberg, Flavia and Philo, Ora and Ring, Haim and Ronen, Jacob and Spasser, Raluca and Gepstein, Reuven and Tamir, Ada	2002	9	Journal of Rehabilitation Medicine	34	5	226-230	Excluded during title/abstract screening
Functional Status and Body Mass Index in Postmenopausal Women with Fibromyalgia: A Case-control Study.	Ceron Lorente, Laura; Garcia Rios, Maria Carmen; Navarro Ledesma, Santiago; Tapia Haro, Rosa Maria; Casas Barragan, Antonio; Correa-Rodriguez, Maria; Aguilar Ferrandiz, Maria Encarnacion	2019	/	International journal of environmental research and public health	16	22		Excluded during title/abstract screening
Cross-cultural adaptation, face validity and reliability of the Model of Human Occupation Screening Tool to Brazilian Portuguese.	Cezar da Cruz, Daniel Marinho; Parkinson, Sue; da Silva Rodrigues, Daniela; Couto de Melo Carrijo, DÃ©bora; Denubila Costa, Jacqueline; Fachin-Martins, Emerson; Pfeifer, Luzia Iara	2019	10//	Brazilian Journal of Occupational Therapy / Cadernos Brasileiros de Terapia Ocupacional	27	4	691-702	Excluded during title/abstract screening
"My view that disability is okay sometimes clashes": experiences of two disabled occupational therapists.	Chacala, Aneta and McCormack, Cathy and Collins, Bethan and Beagan, Brenda L.	2014	3	Scandinavian Journal of Occupational Therapy	21	2	107-115	Excluded during title/abstract screening
Burns management in tertiary health care centre	Chadha A.P.; Chadha N.A.; Kshirsagar A.Y.	2021	/	International Journal of Research in Pharmaceutical Sciences	12	1	822-828	Excluded during title/abstract screening
Assessment of functional incontinence in disabled living centres.	Chadwick, Viv	2005	1	Nursing times	101	2	65	Excluded during title/abstract screening
Chiropractic spinal manipulative therapy for migraine: A three-armed, single-blinded, placebo, randomized controlled trial.	Chaibi, A. and Benth, J. S. and Tuchin, P. J. and Russell, M. B.	2017	1	European Journal of Neurology	24	1	143-153	Excluded during title/abstract screening
Randomized controlled trial of home rehabilitation for patients with ischemic stroke: impact upon disability and elderly depression.	Chaiyawat, Pakaratee and Kulkantrakorn, Kongkiat	2012	9	Psychogeriatrics:The Official Journal of the Japanese Psychogeriatric Society	12	3	193-199	Excluded during title/abstract screening
Reduction of Opioids Prescribed Upon Discharge After Total Knee Arthroplasty Significantly Reduces Consumption: A Prospective Study Comparing Two States	Chalmers B.P.; Mayman D.J.; Jerabek S.A.; Sculco P.K.; Haas S.B.; Ast M.P.	2021	/	Journal of Arthroplasty	36	1	160-163	Excluded during title/abstract screening
The needs of young people with disabilities in transition from paediatric to adult services	Chamberlain, M. A. and Kent, R. M.	2005	6	Europa Medicophysica	41	2	111-123	Excluded during title/abstract screening
Occupation, risk, and respect	Chambers K	2019	/	Occupational Therapy Now	21	2	19-20	Excluded during title/abstract screening
Rehabilitation among individuals experiencing homelessness and traumatic brain injury: A scoping review	Chan V.; Estrella M.J.; Baddeliyanage R.; Shah R.; Babineau J.; Colantonio A.	2022	/	Frontiers in Medicine	9		916602	Excluded during title/abstract screening
Attitudes toward people with disabilities between Chinese rehabilitation and business students: an implication for practice	Chan, C. C. H. and Lee, T. M. C. and Yuen, H. K. and Chan, F.	2002	1	Rehabilitation Psychology	47	3	324-338	Excluded during title/abstract screening
Evaluation of a non-invasive vocal cord vibration switch as an alternative access pathway for an individual with hypotonic cerebral palsy - a case study	Chan, Julie and Falk, Tiago H. and Teachman, Gail and Morin-McKee, Jennifer and Chau, Tom	2010	1	Disability & Rehabilitation Assistive Technology	5	1	69-78	Excluded during title/abstract screening
Elevating the quality of disability and rehabilitation research: mandatory use of the reporting guidelines.	Chan, Leighton and Heinemann, Allen W. and Roberts, Jason	2014	3	American Journal of Occupational Therapy	68	2	127-129	Excluded during title/abstract screening
Psychometric properties of the Practical Skills Test (PST)	Chang FH. Helfrich CA. Coster, W.J.	2013	3	American Journal of Occupational Therapy	67	2	246-253	Excluded during title/abstract screening
Bronchiectasis in indigenous children in remote Australian communities	Chang, Anne B. and Grimwood, Keith and , Mulholl and , E. Kim and Torzillo, Paul J. and on Indigenous Paediatric Respiratory Health, Working Group	2002	8	Medical Journal of Australia	177	4	200-204	Excluded during title/abstract screening
Management of bronchiectasis and chronic suppurative lung disease in indigenous children and adults from rural and remote Australian communities.	Chang, Anne B. and Grimwood, Keith and Maguire, Graeme and King, Paul T. and Morris, Peter S. and Torzillo, Paul J.	2008	10	Medical Journal of Australia	189	7	386-393	Excluded during title/abstract screening
Pain and its management in patients with cancer.	Chang, H. M.	2004	1	Cancer investigation	22	5	799-809	Excluded during title/abstract screening
Perceptions and attitudes towards the implementation of a disability evaluation system based on the international classification of functioning, disability, and health among people with disabilities in Taiwan.	Chang, Kwang-Hwa; Chi, Wen-Chou; Huang, Shih-Wei; Chang, Feng-Hang; Liao, Hua-Fang; Escorpizo, Reuben; Liou, Tsan-Hon	2019	06/25/	Disability & Rehabilitation	41	13	1552-1560	Excluded during title/abstract screening
Nebulously Obvious Chilaiditi Sign in a Spinal Cord Injured Patient	Chang, Wilson J. and Hahn, Matthew and Larson, Julie and Saber, Mojgan	2014	1	American Journal of Physical Medicine & Rehabilitation			a42-3	Excluded during title/abstract screening
Outpatient physical therapy utilization for children and adolescents with intellectual disabilities in Taiwan: a population-based nationwide study.	Chang, Yu-Chia and Lin, Jin-Ding and Tung, Ho-Jui and Chiang, Po-Huang and Hsu, Shang-Wei	2014	2	Research in developmental disabilities	35	2	498-505	Excluded during title/abstract screening
Development of a training paradigm for voluntary control of the peri-auricular muscles: a feasibility study.	Chanthaphun, Siwaphorn; Baker, Lucinda; Heck, Sandy L.; Winstein, Carolee J.	2019	06/14/	Journal of NeuroEngineering & Rehabilitation (JNER)	16	1	N.PAG-N.PAG	Excluded during title/abstract screening
Voices from the street: How structural and individual factors influence homelessness	Chapleau, A.	2010	10	Occupational Therapy in Mental Health	26	4	387-400	Excluded during title/abstract screening
Occupational therapy consultation for case managers in community mental health: exploring strategies to improve job satisfaction and self-efficacy.	Chapleau, Ann and Seroczynski, A. D. and Meyers, Susan and Lamb, Kristen and Haynes, Susan	2011	3	Professional Case Management	16	2	71-79	Excluded during title/abstract screening
The Dignity Project Framework: An extreme citizen science framework in occupational therapy and rehabilitation research.	Chapman, Kelsey; Dixon, Angel; Cocks, Kevin; Ehrlich, Carolyn; Kendall, Elizabeth	2022	12//	Australian Occupational Therapy Journal	69	6	742-752	Excluded during title/abstract screening
Using the Evaluation of Social Interaction (ESI) with men in a low secure forensic unit	Chard, G. Williams B.	2016	4	British Journal of Occupational Therapy	79	4	206-211	Excluded during title/abstract screening
Exploring occupation and its meaning among homeless men.	Chard, Gill and Faulkner, Tracey and Chugg, Am and , a	2009	1	The British Journal of Occupational Therapy	72	3	116-124	Excluded during title/abstract screening
A critical review of constraint-induced movement therapy and forced use in children with hemiplegia	Charles, Jeanne and Gordon, Andrew M.	2005	1	Neural plasticity	12	2	245-261	Excluded during title/abstract screening
8897: Exploring Local Health Disparities and the Social Determinants of Health to Develop Interprofessional Values and Ethics Core Competencies...NATA Athletic Training Educatorsâ€™ Conference, 15-17 February 2019, Grapevine, TX	Charles-Liscombe, R. S.; Bayliss, J.; Hofmeyer, E.; Glankler, D.; Clephane, K.; Byrant, T.; Harshbarger, N.; Matthias, S.; Mallory, A.	2018	10//Oct-Dec2018	Athletic Training Education Journal (Allen Press Publishing Services Inc.)	13	4	386-387	Excluded during title/abstract screening
One year after the Gujarat earthquake.	Chatterjee, P.	2002	1	Lancet	359	9303	327	Excluded during title/abstract screening
Cysticercosis of deltoid muscle.	Chaudhary, S.	2014	1	BMJ Case Reports	2014		Arte Number: 204578. ate of Pubaton: 13 Ot 2014	Excluded during title/abstract screening
Linguistically Competent Care for Patients with Limited English Proficiency: a Necessity for Best Practice in Physical Therapy	Chaudry, Aliya N. and Beasley, Elizabeth	2012	8	HPA Resource	12	3	24-26	Excluded during title/abstract screening
Acute paraplegia due to schistosomiasis: an uncommon cause in developed countries.	Chauvin, Anthony; Ghazali, Aiham; Le Jeunne, Claire; Plaisance, Patrick; Szwebel, Tali Anne; Costedoat-Chalumeau, Nathalie; Beubon, Frederic; Reiner, Peggy; Paugam, Andre; Paule, Romain	2019	/	Journal of neurovirology	25	3	434-437	Excluded during title/abstract screening
Barriers to the use of Information and Communication Technology by occupational therapists working in a rural area of New South Wales, Australia.	Chedid, Rebecca Jean and Dew, Angela and Veitch, Craig	2013	6	Australian Occupational Therapy Journal	60	3	197-205	Excluded during title/abstract screening
COVID-19: Factors Predicting Depressive Symptoms in People Aging With Long-Term Physical Disabilities	Chen S.-W.; Rice S.; Storey K.; Keglovits M.; Devine M.; Yan Y.; Stark S.	2023	/	OTJR Occupation, Participation and Health	43	2	194-201	Excluded during title/abstract screening
Trajectories of disability and their relationship with health status and social service use.	Chen, Chun-Min and Su, Yung-Yu and Mullan, Judy and Huang, Ming-Shyan and Chiu, Herng-Chia	2015	1	Experimental aging research	41	3	240-258	Excluded during title/abstract screening
Socioeconomic deprivation and provision of acute and long-term care after stroke: the South London Stroke Register cohort study.	Chen, Ruoling and McKevitt, Christopher and Crichton, Siobhan L. and Rudd, Anthony G. and Wolfe, Charles D. A.	2014	12	Journal of Neurology, Neurosurgery & Psychiatry	85	12	1294-1300	Excluded during title/abstract screening
The Uremic Toxin Indoxyl Sulfate Increases Pulmonary Vein and Atrial Arrhythmogenesis	Chen, Wei-Ta and Chen, Yao-Chang and Hsieh, Ming-Hsiung and Huang, Shih-Yu and Kao, Yu-Hsun and Chen, Yi-Ann and Lin, Yung-Kuo and Chen, Shih-Ann and Chen, Yi-Jen	2015	2	Journal of cardiovascular electrophysiology	26	2	203-210	Excluded during title/abstract screening
Commentary on "Accommodating the Bayley-III for motor and/or visual impairment: a comparative pilot study".	Chen, Yu-Ping and Weaver, Linda	2014	1	Pediatric Physical Therapy	26	1	68	Excluded during title/abstract screening
What is the Experience of Providing, Receiving and Using Short-Term Loan Equipment?	Chester, Marie	2020	03//	New Zealand Journal of Occupational Therapy	67	1	45-45	Excluded during title/abstract screening
Out-of-Pocket Spending for Ambulatory Physical Therapy Services From 2008 to 2012: National Panel Survey.	Chevan, Julia and Riddle, Daniel L. and Reed, Shelby D.	2015	12	Physical Therapy	95	12	1680-1691	Excluded during title/abstract screening
Functional outcomes.	Cheville, Andrea L.	2014	10	American Journal of Physical Medicine & Rehabilitation	93	10	909-912	Excluded during title/abstract screening
Nested Cohort Study to Identify Characteristics That Predict Near-Term Disablement From Lung Cancer Brain Metastases.	Cheville, Andrea L. and Basford, Jeffrey R. and Parney, Ian and Yang, Ping and Diehn, Felix E.	2017	2	Archives of Physical Medicine & Rehabilitation	98	2	303-311.e1	Excluded during title/abstract screening
Prevalence and treatment patterns of physical impairments in patients with metastatic breast cancer.	Cheville, Andrea L. and Troxel, Andrea B. and Basford, Jeffrey R. and Kornblith, Alice B.	2008	6	Journal of Clinical Oncology	26	16	2621-2629	Excluded during title/abstract screening
Safety and tolerability of transcranial direct current stimulation to stroke patients - A phase I current escalation study.	Chhatbar, Pratik Y. and Chen, Rong and Deardorff, Rachael and Dellenbach, Blair and Kautz, Steven A. and George, Mark S. and Feng, Wuwei	2017	5	Brain Stimulation	10	3	553-559	Excluded during title/abstract screening
Pruning a decision tree for selecting computer-related assistive devices for people with disabilities.	Chi, Chia-Fen and Tseng, Li-Kai and Jang, Yuh	2012	7	IEEE Transactions on Neural Systems & Rehabilitation Engineering	20	4	564-573	Excluded during title/abstract screening
What is 'disability'? Exploring the conceptions of internationally educated learners in a Canadian physical therapy bridging program	Chiang J.L.; Kim D.; Siu C.; White B.; Zhu M.; Switzer-McIntyre S.; Gibson B.E.	2022	/	Physiotherapy theory and practice				Excluded during title/abstract screening
Occupational Therapy in Multicultural Contexts: Issues and Strategies.	Chiang, Michael and Carlson, Glenys	2003	1	The British Journal of Occupational Therapy	66	12	559-567	Excluded during title/abstract screening
Rehabilitation of activities of daily living in virtual environments with intuitive user interface and force feedback	Chiang, Vico Chung-Lim; Lo, King-Hung; Choi, Kup-Sze	2017	/	Disability and rehabilitation. Assistive technology	12	7	672-680	Excluded during title/abstract screening
Voices on disability issues in Namibia: Evidence for entrenching occupational justice in disability policy formulation.	Chichaya, Tongai Fibion; Joubert, Robin Wendy Elizabeth; McColl, Mary Ann	2020	01//	Scandinavian Journal of Occupational Therapy	27	1	14-27	Excluded during title/abstract screening
Occupational therapy needs of adolescents and young adults with cerebral palsy in Zimbabwe: caregivers' perspectives.	Chikwanha, T. M. and Chidhakwa, S. and Dangarembizi, N.	2015	5	Central African Journal of Medicine	61	5	38-44	Excluded during title/abstract screening
Acute nurses' perceptions of assessment and rehabilitation.	Chilvers, Rowena	2002	10	Professional Nurse	18	2	82-84	Excluded during title/abstract screening
Do Sexually Oriented Massage Parlors Cluster in Specific Neighborhoods? A Spatial Analysis of Indoor Sex Work in Los Angeles and Orange Counties, California	Chin, John J. and Kim, Anna J. and Takahashi, Lois and Wiebe, Douglas J.	2015	9	Public health reports	130	5	533-542	Excluded during title/abstract screening
Limited Recovery in Progressive Pancoast Tumor Secondary to Delayed Presentation: a Case Report	Chin, Joseph and Rizzo, John-Ross and Bernard, Kevin	2014	1	American Journal of Physical Medicine & Rehabilitation			a42-a42	Excluded during title/abstract screening
Preparation, roles, and responsibilities of Filipino occupational therapists in disaster preparedness, response, and recovery.	Ching, PeÃ±afrancia E.; Lazaro, Rolando T.	2021	05//	Disability & Rehabilitation	43	9	1333-1340	Excluded during title/abstract screening
Outdoor Fall Experiences: An Exploratory Study of Urban and Suburban Dwelling Older Adults.	Chippendale, Tracy; Boltz, Marie	2018	09//	Physical & Occupational Therapy in Geriatrics	36	2024-02-03	234-244	Excluded during title/abstract screening
Intravenous laser blood irradiation and tocilizumab in a patient with juvenile arthritis.	Chiran, Dragos Andrei and Weber, Michael and Ailioaie, Laura Marinela and Moraru, Eovelina and Ailioaie, Constantin and Litscher, Daniela and Litscher, Gerhard	2014	1	Case Reports in Medicine	2014		923496	Excluded during title/abstract screening
Novel use of optokinetic chart stimulation to restore muscle strength and mobility in patients with subdural haemorrhage: Two case studies.	Chitambira, B.	2013	6	Brain Injury	27	6	758-762	Excluded during title/abstract screening
Driver assessment service for people with mental illness.	Chiu, Calvin WC; Law, Colin KM; Cheng, Andy SK	2019	12//	Hong Kong Journal of Occupational Therapy	32	2	77-83	Excluded during title/abstract screening
Preliminary study: Taiwanese mothers' experiences of children with sensory processing disorder.	Chiu, En-Chi	2013	9	Journal of Nursing Research	21	3	219-223	Excluded during title/abstract screening
ID:16343 Managing Chronic Spinal Cord Stimulation in the Cerebral Palsy Population: A Case Report	Chokshi K.; Yih C.; Fusco H.	2022	/	Neuromodulation	25	5 Supplement	S18	Excluded during title/abstract screening
Fluoxetine for motor recovery after acute ischaemic stroke (FLAME): a randomised placebo-controlled trial	Chollet, Francois and Tardy, Jean and Albucher, Jean-Francois and Thalamas, Claire and Berard, Emilie and Lamy, Catherine and Bejot, Yannick and Deltour, S and , rine and Jaillard, Assia and Niclot, Philippe and Guillon, Benoit and Moulin, Thierry and Marque, Philippe and Pariente, Jeremie and Arnaud, Catherine and Loubinoux, Isabelle	2011	2	Lancet Neurology	10	2	123-130	Excluded during title/abstract screening
Neck pain after minor neck trauma--is it always neck sprain?.	Chong, C. L. and Ooi, S. B.	2000	6	European Journal of Emergency Medicine	7	2	147-149	Excluded during title/abstract screening
Profile of the Australian College of Optometry low vision clinic.	Chong, Mae Fa; Cho, Helen Hi; Jackson, A Jonathan; Bentley, Sharon A	2018	11//	Clinical & Experimental Optometry	101	6	793-798	Excluded during title/abstract screening
Accelerometer-based wireless body area network to estimate intensity of therapy in post-acute rehabilitation.	Choquette, Stephane and Hamel, Mathieu and Boissy, Patrick	2008	9	Journal of Neuroengineering & Rehabilitation	5		20	Excluded during title/abstract screening
Determinants of length of stay in a general hospital psychiatric unit in Hong Kong.	Choy, L. W. and Dunn, E. L. W.	2007	1	Hong Kong Journal of Psychiatry	17	4	131-138	Excluded during title/abstract screening
Preferred Content in Occupational Therapy-Based Weight Loss Interventions: A Survey.	Christensen, Jeanette Reffstrup; Konge, Maria B.; Devantier, Martin; Brandt, Carl J.; Gommesen, Joakim B.; Kolind, Mikkel I.	2022	07//	OTJR: Occupation, Participation & Health	42	3	199-208	Excluded during title/abstract screening
The intention to exercise and the execution of exercise among persons with multiple sclerosis--a qualitative metasynthesis	Christensen, Marie Ernst and Brincks, John and Schnieber, Anette and Soerensen, Dorthe	2016	1	Disability & Rehabilitation	38	11	1023-1033	Excluded during title/abstract screening
The reliability and validity of the Timed Up and Go as a clinical tool in individuals with and without disabilities across a lifespan: A systematic review.	Christopher, Ashley; Kraft, Emily; Olenick, Hannah; Kiesling, Riley; Doty, Antonette	2021	/	Disability and Rehabilitation: An International, Multidisciplinary Journal	43	13	1799-1813	Excluded during title/abstract screening
Adult gross motor learning and sleep: Is there a mutual benefit?	Christova, Monica; Aftenberger, Hannes; Nardone, Raffaele; Gallasch, Eugen	2018	/	Neural Plasticity	2018			Excluded during title/abstract screening
Environmental accommodations for university students affected by Myalgic Encephalomyelitis/Chronic Fatigue Syndrome (ME/CFS).	Chu, Lily; Fuentes, Lynn R; Marshall, Olena M; Mirin, Arthur A	2020	/	Work (Reading, Mass.)	66	2	315-326	Excluded during title/abstract screening
Clinical and functional outcome after alcohol neurolysis of the tibial nerve for ankle-foot spasticity	Chua, K. S. G. and Kong, K.	2001	8	Brain Injury	15	8	733-739	Excluded during title/abstract screening
'I'm institutionalised ... there's not much I can do': Lived experience of housing related delayed discharge.	Chuah, Christina Pui Ting; Honey, Anne; Arblaster, Karen	2022	/	Australian occupational therapy journal	69	5	574-584	Excluded during title/abstract screening
Noninvasive brain stimulation: the potential for use in the rehabilitation of pediatric acquired brain injury	Chung, Melissa G. and Lo, Warren D.	2015	4	Archives of Physical Medicine & Rehabilitation	96	4	S129-37	Excluded during title/abstract screening
Accessibility of gynaecology consultation rooms in Poland for individuals using wheelchairs in the opinion of women with physical disability.	CichoÅ„, Marta; Aleksander-Szymanowicz, Paulina; Bac, Aneta	2020	01//	Advances in Rehabilitation	34	1	25-31	Excluded during title/abstract screening
Is a rehabilitation treatment taxonomy the right answer to the rehabilitation black box?.	Cieza, Alarcos and Bickenbach, Jerome	2014	1	Archives of Physical Medicine & Rehabilitation	95	1	S85-7	Excluded during title/abstract screening
ICF Core Sets for chronic ischaemic heart disease.	Cieza, Alarcos and Stucki, Armin and Geyh, Szilvia and Berteanu, Mihai and Quittan, Michael and Simon, Attila and Kostanjsek, Nenad and Stucki, Gerold and Walsh, Nic	2004	1	Journal of Rehabilitation Medicine				Excluded during title/abstract screening
Health maintenance care in work-related low back pain and its association with disability recurrence.	Cifuentes, Manuel and Willetts, Joanna and Wasiak, Radoslaw	2011	4	Journal of Occupational & Environmental Medicine	53	4	396-404	Excluded during title/abstract screening
Konzo outbreak among refugees from Central African Republic in Eastern region, Cameroon.	Ciglenecki, I. and Eyema, R. and , Kab and a, C. and Taafo, F. and Mekaoui, H. and Urbaniak, V.	2011	3	Food & Chemical Toxicology	49	3	579-582	Excluded during title/abstract screening
Interictal high-frequency oscillations in focal human epilepsy	Cimbalnik, Jan and Kucewicz, Michal T. and Worrell, Greg	2016	4	Current opinion in neurology	29	2	175-181	Excluded during title/abstract screening
Examining the Occupational Needs and OT Intervention Strategies Used With Refugee Populations: A Scoping Review...2020 AOTA Annual Conference & Expo	Cipriani, Joseph; Davis, Megan; Gralinski, Emily; Monforte, Stephanie; Strausser, Jacqueline	2020	07/02/	American Journal of Occupational Therapy	74	Sup1		Excluded during title/abstract screening
Enhancing our collective research acumen by using an epidemiological perspective.	Ciro, Carrie	2011	9	American Journal of Occupational Therapy	65	5	594-598	Excluded during title/abstract screening
Chapter 6: Culturally Based Healing and Care Modalities	Clark, L. and Colbert, A. and Flaskerud, J. H. and Glittenberg, J. and Ludwig-Beymer, P. and Omeri, A. and Strehlow, A. J. and Sucher, K. and Tyson, S. and Zoucha, R.	2010	1	Journal of Transcultural Nursing	21	4	236S-306S	Excluded during title/abstract screening
Malnutrition Across the Care Continuum in the Aging and Disabled Populations...2019 Food & Nutrition Conference & Expo, 26-29 October 2019, Philadelphia, PA.	Clark, R.; Zarutskie, A.; Limlek, I.; Petty, R.; Frieden, L.	2019		Journal of the Academy of Nutrition & Dietetics	119	9	S67-S67	Excluded during title/abstract screening
Infant massage: developing an evidence base for health visiting practice	Clarke, C. L. and Gibb, C. and Hart, J. and Davidson, A.	2002	1	Clinical Effectiveness in Nursing	6	3	121-128	Excluded during title/abstract screening
Readiness Enhancement Management Strategies ( REMS): a proof of concept and evaluation feasibility study of staff training to improve service engagement by people with personality difficulties	Clarke, M. and Jinks, M. and McMurran, M.	2015	9	Journal of Psychiatric & Mental Health Nursing	22	7	502-509	Excluded during title/abstract screening
Riskfactors and treatment patterns for women with fecal incontinence in a racially diverse population	Clearwater W.; Cosgriff L.; Leon Rivera R.; Kadam Halani P.	2021	/	Female Pelvic Medicine and Reconstructive Surgery	27	10 SUPPL 1	S59-S60	Excluded during title/abstract screening
DIFFERENCES IN ANORECTAL MANOMETRY VALUES AMONG WOMEN WITH FECAL INCONTINENCE IN A RACIALLY, ETHNICALLY, AND SOCIOECONOMICALLY DIVERSE POPULATION	Clearwater W.; Meyer S.; Halani P.K.	2022	/	Female Pelvic Medicine and Reconstructive Surgery	28	6 Supplement 1	S252	Excluded during title/abstract screening
Differences in Anorectal Manometry Values Among Women With Fecal Incontinence in a Racially, Ethnically, and Socioeconomically Diverse Population	Clearwater W.; Meyer S.; Halani P.K.	2022	/	International Urogynecology Journal	33	Supplement 2	S478	Excluded during title/abstract screening
Developmental coordination disorder in UK children aged 6â€“18 years: Estimating the cost.	Cleaton, Mary Ann Megan; Lorgelly, Paula Kate; Kirby, Amanda	2020	01//	British Journal of Occupational Therapy	83	1	29-40	Excluded during title/abstract screening
Mirror therapy for phantom limb pain in an adolescent cancer survivor.	Clerici, Carlo Alfredo and Spreafico, Filippo and Cavallotti, Gaia and Consoli, Annalisa and Veneroni, Laura and Sala, Alessio and Massimino, Maura	2012	1	Tumori	98	1	e27-30	Excluded during title/abstract screening
Paying for power. A look at the costs associated with power-operated vehicles.	Clifton, David W.	2004	1	Rehab management	17	9	32-36	Excluded during title/abstract screening
Changes of skin characteristics during and after local Parafango therapy as used in physiotherapy.	Clijsen, Ron and Taeymans, Jan and Duquet, William and Barel, Andre and Clarys, Peter	2008	5	Skin Research & Technology	14	2	237-242	Excluded during title/abstract screening
Assessment of pain in older people - The key to effective management.	Closs, S. J.	2005	2	Current Anaesthesia and Critical Care	16	1	40-45	Excluded during title/abstract screening
"Knowing I can be helpful makes me feel good inside, it makes me feel essential": community health care workers' experiences of conducting a home-based rehabilitation intervention for people living with HIV in KwaZulu-Natal, South Africa.	Cobbing, Saul and Chetty, Verusia and Hanass-Hancock, Jill and Myezwa, Hellen	2017	10	AIDS Care	29	10	1260-1264	Excluded during title/abstract screening
Physiotherapy rehabilitation in the context of HIV and disability in KwaZulu-Natal, South Africa.	Cobbing, Saul and Hanass-Hancock, Jill and Deane, Margaret	2014	1	Disability & Rehabilitation	36	20	1687-1694	Excluded during title/abstract screening
Eloquent Lower Grade Gliomas, a Highly Vulnerable Cohort: Assessment of Patients' Functional Outcome After Surgery Based on the LoG-Glio Registry	Coburger J.; Onken J.; Rueckriegel S.; von der Brelie C.; Nadji-Ohl M.; Forster M.-T.; Gerlach R.; Unteroberdorster M.; Roder C.; Kniese K.; Schommer S.; Rothenbacher D.; Nagel G.; Wirtz C.R.; Ernestus R.-I.; Nabavi A.; Tatagiba M.; Czabanka M.; Ganslandt O.; Rohde V.; Lohr M.; Vajkoczy P.; Pala A.	2022	/	Frontiers in Oncology	12		845992	Excluded during title/abstract screening
Canadian occupational therapists' contributions to prisoners of war in World War II.	Cockburn, Lynn	2005	6	Canadian Journal of Occupational Therapy - Revue Canadienne d Ergotherapie	72	3	183-188	Excluded during title/abstract screening
Hip abduction with ankle dorsiflexion (HAAD) score and trunk seating control within 72 h after stroke predicts long-term disability: A cohort study	Coelho T.S.; Bitencourt A.C.S.; Bazan R.; de Souza L.A.P.S.; Luvizutto G.J.	2021	/	Journal of Bodywork and Movement Therapies	27		710-716	Excluded during title/abstract screening
Outpatient healthcare utilization among incident cases of systemic sclerosis: results from a population-based US cohort (1988-2016)	Coffey C.M.; Sandhu A.S.; Crowson C.S.; Asante D.; Matteson E.L.; Osborn T.G.; Warrington K.J.; Makol A.	2022	/	Scandinavian Journal of Rheumatology	51	4	323-328	Excluded during title/abstract screening
Demographic Characteristics of Applicants to, and Students of, Ontario Physiotherapy Education Programs, 2004-2014: Trends in Gender, Geographical Location, Aboriginal Identity, and Immigrant Status.	Coghlan, Cara M. and Mallinger, Hilary and McFadden, Alison and Richard, Jocelynn and Stern, Arlee and Norman, Kathleen E.	2017	1	Physiotherapy Canada	69	1	83-93	Excluded during title/abstract screening
Constant motion.	Cohen, Danielle	2005	1	Rehab management	18	6	38	Excluded during title/abstract screening
Providing an assist.	Cohen, Danielle	2008	10	Rehab management	21	8	16-19	Excluded during title/abstract screening
Development of the seating and mobility script concordance test for spinal cord injury: obtaining content validity evidence.	Cohen, Laura J. and Fitzgerald, Shirley G. and Lane, Suzanne and Boninger, Michael L.	2005	1	Assistive Technology	17	2	122-132	Excluded during title/abstract screening
Validation of the seating and mobility script concordance test.	Cohen, Laura J. and Fitzgerald, Shirley G. and Lane, Suzanne and Boninger, Michael L. and Minkel, Jean and McCue, Michael	2009	1	Assistive Technology	21	1	47-56	Excluded during title/abstract screening
Epidermal multinucleated giant cells are not always a histopathologic clue to a herpes virus infection: multinucleated epithelial giant cells in the epidermis of lesional skin biopsies from patients with acantholytic dermatoses can histologically mimic a herpes virus infection	Cohen, Philip R. and Paravar, Taraneh and Lee, Robert A.	2014	10	Dermatology Practical & Conceptual	4	4	21-27	Excluded during title/abstract screening
Economic realities associated with diabetes care: opportunities to expand delivery of physical therapist services to a vulnerable population.	Cohn, Rhea	2008	11	Physical Therapy	88	11	1417-1424	Excluded during title/abstract screening
Reaching out to the hard to reach.	Cole, Andrew	2018	12/05/	Frontline (20454910)	24	21	28-31	Excluded during title/abstract screening
Practice Abstract on the Application of Integrated Care.	Colgan, Elaine; Lee, Mark	2019		International Journal of Integrated Care (IJIC)	19	S1		Excluded during title/abstract screening
Long-Term Outcomes After Repair of Transurethral Perforation of Midurethral Sling.	Colhoun, Andrew and Rapp, David E.	2016	7	Female Pelvic Medicine & Reconstructive Surgery	22	4	272-275	Excluded during title/abstract screening
Work Disability in Australia: An Overview of Prevalence, Expenditure, Support Systems and Services.	Collie, Alex; Di Donato, Michael; Iles, Ross	2019	/	Journal of occupational rehabilitation	29	3	526-539	Excluded during title/abstract screening
Understanding legislation and case law - Evidence informed decision-making for Canadian occupational therapists in workplace-based practise.	Collingwood, Margaret	2010	1	Work	36	3	355-359	Excluded during title/abstract screening
Independence: proposing an initial framework for occupational therapy.	Collins, Bethan	2017	11	Scandinavian Journal of Occupational Therapy	24	6	398-409	Excluded during title/abstract screening
Physically Disabled Adults' Perceptions of Personal Autonomy: Impact on Occupational Engagement.	Collins, Bethan and O'Mahony, Paul	2015	7	OTJR: Occupation, Participation, & Health	35	3	160-168	Excluded during title/abstract screening
Stratification of Treatment in a Community-Based Musculoskeletal Service: A Mixed-Methods Study to Assess Predictors of Requiring Complex Care.	Comer, Christine and Glover, Jennie and Richardson, Jennifer and Yaseen, Rachel and Foster, Steven and Wolfenden, Neil M. and Hughes, Gareth J.	2016	6	Archives of Physical Medicine & Rehabilitation	97	6	900-911.e10	Excluded during title/abstract screening
Functional stability re-training: principles and strategies for managing mechanical dysfunction	Comerford, M. J. and Mottram, S. L.	2001	2	Manual therapy	6	1	2024-03-14	Excluded during title/abstract screening
National Institutes of Health Research Plan on Rehabilitation: NIH Medical Rehabilitation Coordinating Committee.	Committee, NIH Medical Rehabilitation Coordinating and O'Mara, Ann and , Rowl and , Julia H. and Greenwell, Thomas N. and Wiggs, Cheri L. and Fleg, Jerome and Joseph, Lyndon and McGowan, Joan and Panagis, James S. and Washabaugh, Charles and Peng, Grace C. Y. and Bray, Rosalina and Cernich, Alison N. and Cruz, Theresa H. and Marden, Sue and Michel, Mary Ellen and Nitkin, Ralph and Quatrano, Louis…	2017	4	Physical Therapy	97	4	104-407	Excluded during title/abstract screening
Physical therapists' perceptions of providing services to adults with childhood-onset neuromotor disabilities	Compton-Griffith, Kelsi N. and Cicirello, Nancy A. and Turner, Anne	2011	2	Physical & Occupational Therapy in Pediatrics	31	1	19-30	Excluded during title/abstract screening
Developing an Intervention to Improve Occupational Participation for Justice-Involved People with a Personality Disorder: Defining and Describing Intervention Components	Connell C.; Furtado V.; McKay E.A.; Singh S.P.	2022	/	International journal of offender therapy and comparative criminology	66	2024-06-07	774-788	Excluded during title/abstract screening
Forensic occupational therapy to reduce risk of reoffending: A survey of practice in the United Kingdom.	Connell, Catriona	2016	1	Journal of Forensic Psychiatry & Psychology	27	6	907-928	Excluded during title/abstract screening
An integrated case formulation approach in forensic practice: The contribution of occupational therapy to risk assessment and formulation.	Connell, Caty	2015	1	Journal of Forensic Psychiatry & Psychology	26	1	94-106	Excluded during title/abstract screening
Modifiable lifestyle factors are associated with lower pain levels in adults with knee osteoarthritis.	Connelly, A. Erin and Tucker, Amy J. and Kott, Laima S. and Wright, Am and J., a and Duncan, Alison M.	2015	9	Pain Research & Management	20	5	241-248	Excluded during title/abstract screening
Physical and occupational therapy utilization and associated factors among adults with cerebral palsy: Longitudinal modelling to capture distinct utilization groups.	Conner, Benjamin C; Xu, Tao; Kamdar, Neil S; Haapala, Heidi; Whitney, Daniel G	2022	/	Disability and health journal	15	3	101279	Excluded during title/abstract screening
Describing and measuring recovery and rehabilitation after critical illness	Connolly, Bronwen	2015	10	Current opinion in critical care	21	5	445-452	Excluded during title/abstract screening
How occupational therapists enable single homeless people to achieve meaningful occupation	Connolly, P.	2005	11	Ment Health Occup Ther	10	3	84-87	Excluded during title/abstract screening
Increasing the delivery of health care services to migrant farm worker families through a community partnership model	Connor, Ann and Rainer, Laura P. and Simcox, Jordan B. and Thomisee, Karen	2007	7	Public Health Nursing	24	4	355-360	No health outcomes
Cognitive outcome 5 years after bilateral chronic stimulation of subthalamic nucleus in patients with Parkinson's disease	Contarino, M. F. and Daniele, A. and Sibilia, A. H. and Romito, L. M. A. and Bentivoglio, A. R. and Gainotti, G. and Albanese, A. and Contarino, M. F. and Daniele, A. and Sibilia, A. H. and Romito, L. M. A. and Bentivoglio, A. R. and Gainotti, G. and Albanese, A.	2007	3	Journal of Neurology, Neurosurgery & Psychiatry	78	3	248-252	Excluded during title/abstract screening
A comparison of the International Classification of Functioning, Disability, and Health to the disability tax credit.	Conti-Becker, Angela and Doralp, Samantha and Fayed, Nora and Kean, Crystal and Lencucha, Raphael and Leyshon, Rhysa and Mersich, Jackie and Robbins, Shawn and Doyle, Phillip C.	2007	1	Canadian Journal of Occupational Therapy - Revue Canadienne d Ergotherapie	74		281-287	Excluded during title/abstract screening
Development and evaluation of an occupational therapy program for refugee high school students.	Copley, Jodie and Turpin, Merrill and Gordon, Siobhan and McLaren, Chrisdell	2011	8	Australian Occupational Therapy Journal	58	4	310-316	Excluded during title/abstract screening
Barriers to the use of assistive technology for children with multiple disabilities.	Copley, Jodie and Ziviani, Jenny	2004	1	Occupational Therapy International	11	4	229-243	Excluded during title/abstract screening
Hemispatial neglect: Clinic, pathogenesis, and treatment.	Corbetta, M.	2014	1	Seminars in neurology	34	5	514-523	Excluded during title/abstract screening
Atypical Wernicke encephalopathy presented as ataxia and severe bilateral hearing loss: A case report	Cordero Novo A.; Fanez Kertelj M.; Paramio Paz A.; Solar Sanchez D.	2021	/	European Journal of Neurology	28	SUPPL 1	803	Excluded during title/abstract screening
Quality of life and satisfaction in patients surgically treated for cubital tunnel syndrome	Cordoba-Mosqueda M.E.; Rasulic L.; Savic A.; Grujic J.; Vitosevic F.; Lepic M.; Micic A.; Radojevic S.; Mandic-Rajcevic S.; Jovanovic I.; Rodriguez-Aceves C.A.	2023	/	Neurological Research	45	2	138-151	Excluded during title/abstract screening
Physiotherapists' role in physical activity promotion: Qualitative reflections of patients and providers.	Corey, Jacob J.; Shirazipour, Celina H.; Fricke, Moni; Evans, Blair	2023	04//	Physiotherapy Theory & Practice	39	4	814-826	Excluded during title/abstract screening
Interdisciplinary health promotion education for low income older adults	Cornely, H. and Elfenbein, P. and Macias-Moriarity, L.	2001	1	Journal of Physical Therapy Education (American Physical Therapy Association, Education Section)	15	2	37-41	No intervention reported
Safety and feasibility of an early telephone-supported home exercise program after anterior cervical discectomy and fusion: a case series.	Coronado, Rogelio A.; Devin, Clinton J.; Pennings, Jacquelyn S.; Aaronson, Oran S.; Haug, Christine M.; Van Hoy, Erin E.; Vanston, Susan W.; Archer, Kristin R.	2021	10//	Physiotherapy Theory & Practice	37	10	1096-1108	Excluded during title/abstract screening
Psychosocial Mechanisms of Cognitive-Behavioral-Based Physical Therapy Outcomes After Spine Surgery: Preliminary Findings From Mediation Analyses.	Coronado, Rogelio A; Ehde, Dawn M; Pennings, Jacquelyn S; Vanston, Susan W; Koyama, Tatsuki; Phillips, Sharon E; Mathis, Shannon L; McGirt, Matthew J; Spengler, Dan M; Aaronson, Oran S; Cheng, Joseph S; Devin, Clinton J; Wegener, Stephen T; Archer, Kristin R	2020	/	Physical therapy	100	10	1793-1804	Excluded during title/abstract screening
Perceptions of clinical utility of an Augmented Reality musical software among health care professionals.	Correa, Ana Grasielle Dionisio and de Assis, Gilda Aparecida and do Nascimento, Marilena and de Deus Lopes, Roseli	2017	4	Disability & Rehabilitation Assistive Technology	12	3	205-216	Excluded during title/abstract screening
Community ambulation: influences on therapists and clients reasoning and decision making.	Corrigan, Rosemary and McBurney, Helen	2008	1	Disability & Rehabilitation	30	15	1079-1087	Excluded during title/abstract screening
Selectives: Implementing self-directed collaborative selectives as part of a curriculum for pre-health care professional students	Corsino, Leonor; McCray, Christie; Cullins, Maureen; Lee, Linda S.; Andolsek, Kathryn M.; Freel, Stephanie A.; Bonner, Melanie; Wilson, Joan	2018	/	Journal of Clinical and Translational Science			60	Excluded during title/abstract screening
Use of airway clearance therapy in children hospitalised with acute lower respiratory tract infections in a South African paediatric hospital.	Corten, Lieselotte; Morrow, Brenda M	2020	/	The South African journal of physiotherapy	76	1	1367	Excluded during title/abstract screening
Barriers to Rehabilitation in Primary Health Care in Ontario: Funding and Wait Times for Physical Therapy Services	Cott CA. Devitt RM. Falter LB. Soever LI. Passalent, L.A.	2007	1	Physiotherapy Canada	59	3	173-183	Excluded during title/abstract screening
The Olmstead decision: landmark opportunity or platform for rhetoric? Our collective responsibility for full community participation	Cottrell, Rita P. Fleming	2005	9	American Journal of Occupational Therapy	59	5	561-568	Excluded during title/abstract screening
Geriatric Resources for Assessment and Care of Elders (GRACE): a new model of primary care for low-income seniors.	Counsell, Steven R. and Callahan, Christopher M. and Buttar, Amna B. and Clark, Daniel O. and Frank, Kathryn I.	2006	7	Journal of the American Geriatrics Society	54	7	1136-1141	No health outcomes
Fostering shared decision making by occupational therapists and workers involved in accidents resulting in persistent musculoskeletal disorders: a study protocol.	Coutu, Marie-France and Legare, France and , Dur and , Marie-Jose and Corbiere, Marc and Stacey, Dawn and Loisel, Patrick and Bainbridge, Lesley	2011	3	Implementation Science	6		22	Excluded during title/abstract screening
Occupational therapists' shared decision-making behaviors with patients having persistent pain in a work rehabilitation context: A cross-sectional study.	Coutu, Marie-France and Legare, France and Stacey, Dawn and , Dur and , Marie-Jose and Corbiere, Marc and Bainbridge, Lesley and Labrecque, Marie-Elise	2015	7	Patient Education & Counseling	98	7	864-870	Excluded during title/abstract screening
Advantages of training with an adaptive driving device on a driving simulator compared to training only on the road.	Couture, Melanie; Vincent, Claude; Gelinas, Isabelle; Routhier, Francois	2021	/	Disability and Rehabilitation: Assistive Technology	16	3	309-316	Excluded during title/abstract screening
Real Work Opportunities: establishing an accessible vocational rehabilitation programme within a forensic intellectual disability service	Cox, Alyssa and Simmons, Hayley and Painter, Ginny and Philipson, Pippa and Hill, Rachel and Chester, Verity	2014	11	Journal of Intellectual Disabilities & Offending Behaviour	5	4	160-166	Excluded during title/abstract screening
Healthcare utilization among women with physical disabilities.	Coyle, Catherine P. and Santiago, Mayra C.	2002	7	Medscape Womens Health	7	4	2	Excluded during title/abstract screening
Acceptance of primary practitioner physiotherapists in an emergency department: A qualitative study of interprofessional collaboration within workforce reform.	Coyle, Julia and Gill, Stephen D.	2017	3	Journal of Interprofessional Care	31	2	226-232	Excluded during title/abstract screening
The effects of high-intensity exercise on neural responses to images of food	Crabtree, Daniel R. and Chambers, Edward S. and Hardwick, Robert M. and Blannin, Andrew K.	2014	2	American Journal of Clinical Nutrition	99	2	258-267	Excluded during title/abstract screening
Evaluation of a Prison Occupational Therapy Informal Education Program: A Pilot Study.	Crabtree, Jeffrey L. and Ohm, David and Wall, Jarrod M. and Ray, Joseph	2016	12	Occupational Therapy International	23	4	401-411	Excluded during title/abstract screening
Critical Reflections on Participatory Action Research in a Prison Setting: Toward Occupational Justice.	Crabtree, Jeffrey L. and Wall, Jarrod M. and Ohm, David	2016	1	OTJR: Occupation, Participation, & Health				Excluded during title/abstract screening
Using Inclusive Sport for Social Change in Malawi, Africa.	Craig, Patricia J.; Barcelona, Bob; Aytur, Semra; Amato, Jess; Young, Sarah J.	2019	06//	Therapeutic Recreation Journal	53	3	244-263	Excluded during title/abstract screening
Neuropraxia: An Underappreciated Morbidity of Liver Transplantation.	Craig-Schapiro, Rebecca; Krepostman, Nicolas; Ravi, Mohan; Mazumder, Nikhilesh; Daud, Amna; Ladner, Daniela P	2020	/	The Journal of surgical research	255	k7b, 0376340	188-194	Excluded during title/abstract screening
A qualitative study of service user experiences of occupation in forensic mental health.	Craik, Christine and Bryant, Wendy and Ryan, Am and , a and Barclay, Samantha and Brooke, Nicole and Mason, Adele and Russell, Peter	2010	10	Australian Occupational Therapy Journal	57	5	339-344	Excluded during title/abstract screening
Human rights in occupational therapy education: A step towards a more occupationally just global society.	Crawford, Emma and Aplin, Tammy and Rodger, Sylvia	2017	4	Australian Occupational Therapy Journal	64	2	129-136	Excluded during title/abstract screening
Intentional strengths interviewing in occupational justice research.	Crawford, Emma and Turpin, Merrill June	2018	1	Scandinavian Journal of Occupational Therapy	25	1	52-60	Excluded during title/abstract screening
An investigation of the impact of the Force Sensing Array pressure mapping system on the clinical judgement of occupational therapists.	Crawford, S. A. and Strain, B. and Gregg, B. and Walsh, D. M. and Porter-Armstrong, A. P.	2005	3	Clinical rehabilitation	19	2	224-231	Excluded during title/abstract screening
Transient osteoporosis	Crespo, E. and Sala, D. and Crespo, R. and Silvestre, A.	2001	10	Acta Orthopaedica Belgica	67	4	330-337	Excluded during title/abstract screening
Aerobic physical activity effects on psychological well-being in low-income Hispanic children	Crews, D. J. and Lochbaum, M. R. and , L and ers, D. M.	2004	2	Perceptual & Motor Skills	98	1	319-324	Excluded during title/abstract screening
Urinary incontinence in vulnerable populations: female soldiers	Criner, J. A.	2001	4	Urologic Nursing	21	2	120-124	Excluded during title/abstract screening
Education and practice collaborations: a pilot case study between a university faculty and county jail practitioners	Crist, P. and Fairman, A. and MuÃ±oz, J. P. and Hansen, A. M. W. and Sciulli, J. and Eggers, M.	2005	3	Occupational Therapy in Health Care	19	1	193-210	Excluded during title/abstract screening
The practice-scholar program: an academic-practice partnership to promote the scholarship of "best practices".	Crist, Patricia and Munoz, Jaime Phillip and Hansen, Anne Marie Witchger and Benson, Jeryl and Provident, Ingrid	2005	1	Occupational Therapy in Health Care	19	1	71-93	Excluded during title/abstract screening
Physical therapists who claimed workers' compensation: a qualitative study.	Cromie, Jean E. and Robertson, Valma J. and Best, Margaret O.	2003	12	Physical Therapy	83	12	1080-1089	Excluded during title/abstract screening
Practical issues in retraining walking in severely disabled patients using treadmill and harness support systems.	Crompton, S. and Khemlani, M. and Batty, J. and Ada, L. and Dean, C. and Katrak, P.	2001	1	Australian Journal of Physiotherapy	47	3	211-213	Excluded during title/abstract screening
Challenges in understanding the influence of maximal power training on improving athletic performance	Cronin, J. and Sleivert, G.	2005	2	Sports Medicine	35	3	213-234	Excluded during title/abstract screening
The risk assessment of violent mentally disordered offenders in secure hospital environments: What are the factors considered by clinical staff?.	CroninDavis, J.	2000	1	British Journal of Occupational Therapy	63	6	259	Excluded during title/abstract screening
A community-based stress management programme for an impoverished population in South Africa.	Crouch, Rosemary B.	2008	1	Occupational Therapy International	15	2	71-86	Excluded during title/abstract screening
Effects of partnerships between people with mobility challenges and service dogs.	Crowe, Terry K. and Perea-Burns, Suzanne and Sedillo, Jessica Salazar and Hendrix, Ingrid C. and Winkle, Melissa and Deitz, Jean	2014	3	American Journal of Occupational Therapy	68	2	194-202	Excluded during title/abstract screening
Healthcare utilization among children in foster care in the greater Houston area.	Cummings, Angela D.L.; Van Horne, Bethanie S.; Avritscher, Elenir B.C.; Greeley, Christopher S.; Keefe, Rachael J.	2020	09//	Children & Youth Services Review	116		N.PAG-N.PAG	Excluded during title/abstract screening
Exploring the lived experience of homelessness from an occupational perspective.	Cunningham, Mir and Jane, a and Slade, Anita	2017	3	Scandinavian Journal of Occupational Therapy	1			Excluded during title/abstract screening
Clinical practice guidelines for suctioning the airway of the intubated and nonintubated patient.	D., Brooks and C.M., Anderson and M.A., Carter and L.A., Downes and S.P., Keenan and C.J., Kelsey and Lacy, J. B.	2001	1	Canadian Respiratory Journal	8	3	163-181	Excluded during title/abstract screening
Defining adverse events in manual therapies: A modified delphi consensus study.	D., Carnes and B., Mullinger and Underwood, M.	2010	9	International Journal of Osteopathic Medicine	13	3	94-98	Excluded during title/abstract screening
Level of physical activity in intellectually disabled adults.	D., Celebanska and Gawlik, K.	2013	1	Fizjoterapia	21	3	27-35	Excluded during title/abstract screening
A boy who stops taking stimulants for "ADHD": Commentaries on a Pediatrics case study.	D., Cohen and J., Leo and T., Stanton and D., Smith and K., McCready and M.S., Laing and D.B., Stein and P., Oas and B., Kean and Parry, S.	2002	1	Ethical Human Sciences and Services	4	3	189-209	Excluded during title/abstract screening
Intracapsular hip fractures in the elderly. Do we know what is important?.	D., CregoVita and C., SanchezPerez and J.A.O., GomezRico and de Arriba, C. C.	2017	1	Injury	48	3	695-700	Excluded during title/abstract screening
Bayesian network aided grasp and grip efficiency estimation using a smart data glove for post-stroke diagnosis.	D., Dutta and S., Modak and A., Kumar and J., Roychowdhury and , M and al, S.	2017	1	Biocybernetics and Biomedical Engineering	37	1	44-58	Excluded during title/abstract screening
Touching trauma: Combining hypnotic ego strengthening and zero balancing.	D., Edmunds and Gafner, G.	2003	1	Contemporary Hypnosis	20	4	215-220	Excluded during title/abstract screening
The impact of facility characteristics on the use of antipsychotic medications in nursing homes: A cross-sectional study.	D., Frankenthal and G., Z and , manGoddard and Y., BenMuvhar and PoratKatz, B. S.	2016	1	Israel Journal of Health Policy Research	5	1	Arte Number: 12. ate of Pubaton: Marh 16, 2016	Excluded during title/abstract screening
Epidural haematoma: Rare complication after spinal while intending epidural anaesthesia with long-term follow-up after conservative treatment.	D., Goswami and J., Das and A., Deuri and Deka, A. K.	2011	1	Indian Journal of Anaesthesia	55	1	71-73	Excluded during title/abstract screening
Dissociative paraplegia after epidural anesthesia: A case report.	D., Hirjak and P.A., Thomann and R.C., Wolf and N., Weidner and WilderSmith, E. P.	2013	1	Journal of Medical Case Reports	7		Arte Number: 56. ate of Pubaton: 2013	Excluded during title/abstract screening
Vertebral compression fractures in an HIV-positive patient with steroid-induced Cushing syndrome: A case report.	D., Leitman and Ross, K.	2009	1	Cases Journal	2	6	Arte Number: 7034. ate of Pubaton: June 2009	Excluded during title/abstract screening
Prevalence of neck and low back pain in community-dwelling adults in Spain: an updated population-based national study (2009/10-2011/12).	D., PalaciosCena and C., AlonsoBlanco and V., Hern and , ezBarrera and P., CarrascoGarrido and R., JimenezGarcia and , Fern and ezdelasPenas, C.	2015	1	European Spine Journal	24	3	482-492	Excluded during title/abstract screening
Phantom limb phenomena in cancer amputees.	D., Probstner and L.C.S., Thuler and N.M., Ishikawa and Alvarenga, R. M. P.	2010	5	Pain Practice	10	3	249-256	Excluded during title/abstract screening
Drug-free interventions to reduce pain OR opioid consumption after total knee arthroplasty a systematic review and meta-analysis.	D., Tedesco and D., Gori and K.R., Desai and S., Asch and I.R., Carroll and C., Curtin and K.M., McDonald and M.P., Fantini and , Hern and ezBoussard, T.	2017	1	JAMA Surgery	152	10	ate of Pubaton: Otober 2017	Excluded during title/abstract screening
Exploring the negative social evaluation of patients by specialist physiotherapists working in residential intermediate care.	D., Thomson and Love, H.	2013	3	Physiotherapy (United Kingdom)	99	1	71-77	Excluded during title/abstract screening
Prevalence and predictors of treatment dropout from physical activity interventions in schizophrenia: A meta-analysis.	D., Vancampfort and S., Rosenbaum and F.B., Schuch and P.B., Ward and M., Probst and Stubbs, B.	2016	3	General hospital psychiatry	39		15-23	Excluded during title/abstract screening
Reduced Length of Hospitalization in Primary Total Knee Arthroplasty Patients Using an Updated Enhanced Recovery After Orthopedic Surgery (ERAS) Pathway.	D.B., Auyong and C.J., Allen and J.A., Pahang and J.J., Clabeaux and K.M., MacDonald and Hanson, N. A.	2015	1	Journal of Arthroplasty	30	10	1705-1709	Excluded during title/abstract screening
Chronic pain: Purposes and costs of interdisciplinary pain rehabilitation programs.	D.C., Turk and J.D., Loeser and Monarch, E. S.	2002	2	Economics of Neuroscience	4	2	64-69	Excluded during title/abstract screening
Pain problems in young adults and pain reduction strategies.	D.D., McDonald and S., Poudrier and T., Gonzalez and J., Brace and K., Lakhani and S., L and , ry and Wrigley, P.	2002	9	Pain Management Nursing	3	3	81-86	Excluded during title/abstract screening
Chronic pain in Canada - Prevalence, treatment, impact and the role of opioid analgesia.	D.E., Moulin and A.J., Clark and M., Speechley and MorleyForster, P. K.	2002	1	Pain Research and Management	7	4	179-184	Excluded during title/abstract screening
Poncet's disease - A novel cause of non-compliance with anti-tuberculous drugs.	D.E., Simcock and D., Mukherjee and Gendi, N. S. T.	2004	8	Respiratory medicine	98	8	795-797	Excluded during title/abstract screening
Medical provision and usage for the 1999 Everest marathon.	D.G.W., Buckler and O'Higgins, F.	2000	6	British journal of sports medicine	34	3	205-209	Excluded during title/abstract screening
Development of a Multidimensional Balance Scale for Use With Functionally Independent Older Adults.	D.J., Rose and N., Lucchese and Wiersma, L. D.	2006	11	Archives of Physical Medicine and Rehabilitation	87	11	1478-1485	Excluded during title/abstract screening
Postoperative management for the transtibial amputee: Part I.	D.M., DeLuccia and J., Anderson and Berlet, G. C.	2007	9	Techniques in Foot and Ankle Surgery	6	3	162-165	Excluded during title/abstract screening
Australian immigrant of the arachnid variety?.	D.N., Chroinin and F., Cummins and O'Connor, P.	2009	6	European Journal of Emergency Medicine	16	3	159-162	Excluded during title/abstract screening
How would you manage opioid use in these three patients? Grand rounds discussion from Beth Israel Deaconess Medical Center.	D.P., Alford and M.L., Cohen and Reynolds, E. E.	2017	1	Annals of Internal Medicine	166	7	506-513	Excluded during title/abstract screening
Prevalence of pain in the head, back and feet in refugees previously exposed to torture: A ten-year follow-up study.	D.R., Olsen and E., Montgomery and S., Bojholm and Foldspang, A.	2007	1	Disability and rehabilitation	29	2	163-171	Excluded during title/abstract screening
Treatment disparities in Parkinson's disease.	Dahodwala, Nabila and Xie, Ming and Noll, Elizabeth and Siderowf, Andrew and , M and ell, David S.	2009	8	Annals of Neurology	66	2	142-145	Excluded during title/abstract screening
School Health Program: Impacting Physical Activity Behaviors Among Disadvantaged Students.	Dai, Chiaâ€Liang	2019	06//	Journal of School Health	89	6	468-475	Excluded during title/abstract screening
The meaning of work in the US for two Latino immigrants from Colombia and Mexico.	Dale, Lucinda and Albin, Raeanne and Kapolka-Ullom, Shelley and Lange, Annjanette and McCan, Megan and Quaderer, Kacey and Shaffer, Nikki	2005	1	Work	25	3	187-196	Excluded during title/abstract screening
The role of occupational therapy in the care of the older adult	Daley, Teina and Cristian, Adrian and Fitzpatrick, Maureen	2006	1	Clinics in geriatric medicine	22	2	281-290	Excluded during title/abstract screening
An Innovative Program to Support Internationally Educated Health Professionals and Their Instructors: Role of the Clinical Practice Facilitator.	Daniel, Sylvia and Lee, Annemarie L. and Switzer-McIntyre, Sharon and Evans, Cathy	2016	1	Journal of Continuing Education in the Health Professions	36	4	269-277	Excluded during title/abstract screening
A disability prevention programme for community-dwelling frail older persons.	Daniels, Ramon and van Rossum, Erik and Metzelthin, Silke and Sipers, Walther and Habets, Herbert and Hobma, Sjoerd and van den Heuvel, Wim and de Witte, Luc	2011	11	Clinical rehabilitation	25	11	963-974	No health outcomes
Adapting the Wheelchair Skills Program for pediatric rehabilitation: recommendations from key stakeholders.	Daoust, Genevieve; Rushton, Paula W; Racine, Marissa; Leduc, Karolann; Assila, Najoua; Demers, Louise	2021	/	BMC pediatrics	21	1	103	Excluded during title/abstract screening
Exploration of Occupational Deprivation Among Syrian Refugees Displaced in Jordan.	Darawsheh, Wesam B.	2019	07//Jul/Aug2019	American Journal of Occupational Therapy	73	4		Excluded during title/abstract screening
Awareness and knowledge about occupational therapy in Jordan.	Darawsheh, Wesam Barakat	2018	/	Occupational Therapy International	2018			Excluded during title/abstract screening
Assessing functioning for individuals with neurodevelopmental conditions: Current clinical practice in Australia.	D'Arcy, Emily; Evans, Kiah; Afsharnejad, Bahareh; Milbourn, Benjamin; Bolte, Sven; Girdler, Sonya	2023	/	Australian Occupational Therapy Journal	70	1	43-60	Excluded during title/abstract screening
Combined effect of proprioceptive neuromuscular facilitation and electrical muscle stimulation in hemiplegic stroke patients to enhance upper extremity function: A research protocol	Darda P.P.; Jethwani D.; Qureshi M.I.; Dadgal R.	2021	/	Indian Journal of Forensic Medicine and Toxicology	15	2	471-477	Excluded during title/abstract screening
Safe-patient-handling equipment in therapy practice: implications for rehabilitation.	Darragh, Amy R. and Campo, Marc A. and Frost, Lenore and Miller, Melissa and Pentico, Marissa and Margulis, Heather	2013	1	American Journal of Occupational Therapy	67	1	45-53	Excluded during title/abstract screening
Osmotic Demyelination Syndrome in Alcohol use disorder: A case report	Das D.	2023	/	Indian Journal of Psychiatry	65	Supplement 1	S58	Excluded during title/abstract screening
Motor Outcome of Stroke Patients with Low Dose Levodopa Therapy.	Das, U K; Uddin, M J; Bhattacharjee, M; Sarker, U K; Talukder, R K; Saha, G; Rahman, M A; Kamal, M Z; Banu, N R; Shill, S K	2019	/	Mymensingh medical journal : MMJ	28	4	762-766	Excluded during title/abstract screening
Newborns in adverse conditions: issues, challenges, and interventions	Davanzo, R.	2004	7	Journal of midwifery & women's health	49	4	29-35	Excluded during title/abstract screening
THE PEM/PESE ACTIVITY QUESTIONNAIRE: A NOVEL HEALTH-RELATED QUALITY OF LIFE MEASURE FOR POST-EXERTIONAL DISABLEMENT	Davenport T.E.; Stevens S.R.; Stevens J.; Snell C.R.; Van Ness M.	2023	/	Cardiopulmonary Physical Therapy Journal	34	1	a2	Excluded during title/abstract screening
Clinical Case Reporting in the Peer-Reviewed Physical Therapy Literature: Time to Move Toward Functioning	Davenport, Todd E.	2015	12	Physiotherapy Research International	20	4	220-230	Excluded during title/abstract screening
Responding to the World Report on Disability in Australia: lessons from collaboration in an urban Aboriginal and Torres Strait Islander school.	Davidson, Bronwyn and Hill, Anne E. and Nelson, Alison	2013	2	International Journal of Speechlanguage Pathology	15	1	69-74	Excluded during title/abstract screening
A comparison of upper limb amputees and patients with upper limb injuries using the Disability of the Arm, Shoulder and Hand (DASH).	Davidson, J.	2004	1	Disability and rehabilitation	26	14	917-923	Excluded during title/abstract screening
Two Different Types of High-Frequency Physical Therapy Promote Improvements in the Balance and Mobility of Persons With Multiple Sclerosis.	Davies, Brenda L. and Arpin, David J. and Liu, Min and Reelfs, Heidi and Volkman, Kathleen G. and Healey, Kathleen and Zabad, Rana and Kurz, Max J.	2016	12	Archives of Physical Medicine & Rehabilitation	97	12	2095-2101.e3	Excluded during title/abstract screening
The problems of offenders with mental disorders: a plurality of perspectives within a single mental health care organisation.	Davies, Jacqueline P. and Heyman, Bob and Godin, Paul M. and Shaw, Monica P. and Reynolds, Lisa	2006	8	Social science & medicine	63	4	1097-1108	Excluded during title/abstract screening
The Congestive Heart Failure Comprehensive Care Clinic: Pilot Study And Results	Davis J.W.; Ditmars F.S.; Manno G.; Moran J.; Chatila J.R.K.; Farr N.M.; Khalife W.; Thomas R.D.	2023	/	Journal of Cardiac Failure	29	4	685	Excluded during title/abstract screening
A Capacity Building Program to Improve the Self-Efficacy of Key Workers to Support the Well-Being of Parents of a Child With a Disability Accessing an Early Childhood Intervention Service: Protocol for a Stepped-Wedge Design Trial.	Davis, Elise; Young, Dana; Gilson, Kim-Michelle; Reynolds, John; Carter, Rob; Tonmukayakul, Utsana; Williams, Katrina; Gibbs, Lisa; McDonald, Rachael; Reddihough, Dinah; Tracy, Jane; Morgan, Jennifer; Ireland, Paul; Kenyon, Cassie; Carracher, Rod	2019	/	JMIR research protocols	8	4	e12531	Excluded during title/abstract screening
Interprofessional continuing health education for diabetic patients in an urban underserved community.	Davis, Penny and Clackson, Jody and Henry, Carol and Bobyn, Joan and Suveges, Linda	2008	1	Journal of Interprofessional Care	22		51-60	Excluded during title/abstract screening
Physiotherapy for homeless people: Unique service for a vulnerable population.	Dawes J, Brydson G, McLean F, Newton M.	2003	1	Physiotherapy	89	5	297-304	No health outcomes
Volunteer your skills at Xmas.	Dawes, Jo	2019	12//	Frontline (20454910)	25	15	82-82	Excluded during title/abstract screening
Homeless people's access to primary care physiotherapy services: an exploratory, mixed-method investigation using a follow-up qualitative extension to core quantitative research.	Dawes, Jo and Deaton, Stuart and Greenwood, Nan	2017	6	BMJ Open	7	6	e012957	Excluded during title/abstract screening
Homeless people's access to primary care physiotherapy services: an exploratory, mixed-method investigation using a follow-up qualitative extension to core quantitative research.	Dawes, Jo and Deaton, Stuart and Greenwood, Nan	2017	6	BMJ Open	7	6	e012957	No intervention reported
Safety, Feasibility, and Efficacy of Vagus Nerve Stimulation Paired With Upper-Limb Rehabilitation After Ischemic Stroke	Dawson, Jesse and Pierce, David and Dixit, An and Kimberley, Teresa J. and Robertson, Michele and Tarver, Brent and Hilmi, Omar and McLean, John and Forbes, Kirsten and Kilgard, Michael P. and Rennaker, Robert L. and Cramer, Steven C. and Walters, Matthew and Engineer, Navzer	2016	1	Stroke (00392499)	47	1	143-150	Excluded during title/abstract screening
Do psychiatrists make a difference? Impact of levels of medical input to the range of treatment provided in in-patient drug detoxification services.	Day, Ed and Best, David and Ison, Julie and Keaney, Francis and Strang, John and Buntwal, Neena	2006	1	Drugs: Education, Prevention & Policy	13	6	577-585	Excluded during title/abstract screening
Effectiveness of two home ergonomic programs in reducing pain and enhancing quality of life in informal caregivers of post-stroke patients: A pilot randomized controlled clinical trial.	de Araujo Freitas Moreira, Karen Lucia; Abalos-Medina, Gracia Maria; Villaverde-Gutierrez, Carmen; Gomes de Lucena, Neide Maria; Belmont Correia de Oliveira, Anderson; Perez-Marmol, Jose Manuel	2018	/	Disability and Health Journal	11	3	471-477	Excluded during title/abstract screening
Ontogeny of the human central nervous system: what is happening when?	de Graaf-Peters, Victorine B. and Hadders-Algra, Mijna	2006	4	Early human development	82	4	257-266	Excluded during title/abstract screening
Interaction between muscle tone, short-range stiffness and increased sensory feedback gains explains key kinematic features of the pendulum test in spastic cerebral palsy: A simulation study.	De Groote, Friedl; Blum, Kyle P; Horslen, Brian C; Ting, Lena H	2018	/	PloS one	13	10	e0205763	Excluded during title/abstract screening
Cognitive Interviewing during Pretesting of the Prefinal Afrikaans for the Western Cape Disabilities of the Arm, Shoulder and Hand Questionnaire following Translation and Cross-Cultural Adaptation.	de Klerk, Susan; Jerosch-Herold, Christina; Buchanan, Helen; van Niekerk, Lana	2020	/	Occupational therapy international	2020	9433361	3749575	Excluded during title/abstract screening
Acute ischemic stroke in a 12-year-old successfully treated with mechanical thrombectomy.	de la Maza, Susana Sainz and Felipe, Alicia De and Matute, Maria Consuelo and , F and ino, Eduardo and Mendez, Jose Carlos and Morillo, Pablo and Masjuan, Jaime	2014	1	Journal of child neurology	29	2	269-273	Excluded during title/abstract screening
Use of Marijuana to Promote Well-Being: Effects of Use and Prohibition in the Daily Lives of Brazilian Adults	de Lima e Silva Surjus L.T.; Dainesi N.C.; de Souza F.G.	2023	/	Substance Abuse: Research and Treatment	17			Excluded during title/abstract screening
Oral-disease prevention in children with cancer: testing preventive protocol effectiveness.	de Morales, T. Rojas and Zambrano, O. and Rivera, L. and Navas, R. and Chaparro, N. and Bernardonni, C. and Rivera, F. and Fonseca, N. and Tirado, D. M.	2001	11	Medicina Oral	6	5	326-334	Excluded during title/abstract screening
Multidisciplinary perspective for cerebral palsy assessment after an international, classification of functioning, disability and health training.	de Oliveira Andrade, Peterson Marco and de Oliveira Ferreira, Fern and , a and Haase, Vitor Geraldi	2011	1	Developmental neurorehabilitation	14	4	199-207	Excluded during title/abstract screening
Occupational Therapy Research in Schools: A Mapping Review.	de Oliveira Borba, Patricia L; Pereira, Beatriz P; de Souza, Joana R B; Lopes, Roseli E	2020	/	Occupational therapy international	2020	9433361	5891978	Excluded during title/abstract screening
Perceived barriers and facilitators for gait-related participation in people after stroke: From a patients' perspective.	de Rooij, Ilona J M; van de Port, Ingrid G L; van der Heijden, Laura L M; Meijer, Jan-Willem G; Visser-Meily, Johanna M A	2021	/	Physiotherapy theory and practice	37	12	1337-1345	Excluded during title/abstract screening
Characteristics and functional demands of patients at a local rehabilitation network: analysis from first contact	de Souza, Mariana Angelica Peixoto and Dias, Jane Fonseca and Ferreira, Fabiane Ribeiro and Mancini, Marisa Cotta and Kirkwood, Renata Noce and Sampaio, Rosana Ferreira	2016	10	Ciencia & Saude Coletiva	21	10	3277-3286	Excluded during title/abstract screening
Role of occupational therapy in promoting self-determination through consumer-directed supports.	Dean, Evan E. and Dunn, Winnie and Tomchek, Scott	2015	1	Occupational Therapy in Health Care	29	1	86-95	Excluded during title/abstract screening
Springboard to a new life with a new body.	Debeau, Deborah	2010	1	Rehab management	23	10	2024-05-22	Excluded during title/abstract screening
Chronic Low Back Pain: Restoration of Dynamic Stability.	Deckers, Kristiaan and Smedt, Kris De and van Buyten, Jean-Pierre and Smet, Iris and Eldabe, Sam and Gulve, Ashish and Baranidharan, Ganesan and de Andres, Jose and Gilligan, Chris and Jaax, Kristen and Heemels, Jan Pieter and Crosby, Peter	2015	1	Neuromodulation	18	6	478-486	Excluded during title/abstract screening
Manufacturing an assistive device with 3D printing technology - a case report.	Degerli, Yusuf Islam; Dogu, Feridun; Oksuz, Cigdem	2020	/	Assistive technology : the official journal of RESNA		bcf, 8917250		Excluded during title/abstract screening
Aberrant iliac artery: far lateral lumbosacral surgical anatomy.	Delasotta, Lawrence A. and Radcliff, Kris and Sonagli, Marcos A. and Miller, Luciano	2012	2	Orthopedics	35	2	e294-7	Excluded during title/abstract screening
Nonpharmacological, nonsurgical treatments for freezing of gait in Parkinson's disease: A systematic review.	Delgado-Alvarado, Manuel; Marano, Massimo; Santurtun, Ana; Urtiaga-Gallano, Ainhoa; Tordesillas-Gutierrez, Diana; Infante, Jon	2020	/	Movement disorders : official journal of the Movement Disorder Society	35	2	204-214	Excluded during title/abstract screening
The influence of transient change of total body water on relative body fats based on three bioelectrical impedance analyses methods: comparison between before and after exercise with sweat loss, and after drinking	Demura, S. and Yamaji, S. and Goshi, F. and Nagasawa, Y.	2002	1	Journal of Sports Medicine & Physical Fitness	42	1	38-44	Excluded during title/abstract screening
Ethnic background and differences in health care use: a national cross-sectional study of native Dutch and immigrant elderly in the Netherlands.	Denktas, Semiha and Koopmans, Gerrit and Birnie, Erwin and Foets, Marleen and Bonsel, Gouke	2009	10	International Journal for Equity in Health	8		35	Excluded during title/abstract screening
Street children: causes, consequences, and innovative treatment approaches	Densley, M. K. and Joss, D. M.	2000	11	Work	15	3	217-225	Excluded during title/abstract screening
The identification of preliminary prognostic indicators that predict treatment response for exercise therapy in patients with nonspecific chronic low back pain: A multiple-arm cohort study design.	Denteneer, Lenie; Van Daele, Ulrike; De Hertogh, Willem; Truijen, Steven; Deckers, Kristiaan; Stassijns, Gaetane	2020	/	Journal of back and musculoskeletal rehabilitation	33	5	829-839	Excluded during title/abstract screening
Improvements in cultural competence through classroom and local cross-cultural service-learning activities	Denton JM. Esparza S. Fike DS. Gonzalez J. Denton, M.L.	2016	1	Journal of Physical Therapy Education	30	2	2024-06-13	Excluded during title/abstract screening
Management of the arthritic knee in older people.	Dervin, G. F.	2003	1	Geriatrics and Aging	6	8	20-24	Excluded during title/abstract screening
Muriel Driver Memorial Lecture. Participation and occupation	Desrosiers, Johanne	2005	10	Canadian Journal of Occupational Therapy - Revue Canadienne d Ergotherapie	72	4	195-204	Excluded during title/abstract screening
The body image of four women recovered from alcohol abuse.	Deusen, J. Van	2001	1	Occupational Therapy in Mental Health	16	2	27-44	Excluded during title/abstract screening
Determinants of Physical Activity Among Somali Women Living in Maine	Devlin, John and Dhalac, Deqa and Suldan, Asha and Jacobs, Ana and Guled, Khadija and Bankole, Kolawole	2012	4	Journal of Immigrant & Minority Health	14	2	300-306	Excluded during title/abstract screening
Addressing the barriers to accessing therapy services in rural and remote areas.	Dew, Angela and Bulkeley, Kim and Veitch, Craig and Bundy, Anita and Gallego, Gisselle and Lincoln, Michelle and Brentnall, Jennie and Griffiths, Scott	2013	8	Disability & Rehabilitation	35	18	1564-1570	Excluded during title/abstract screening
Comparison of continuous thoracic epidural and paravertebral blocks for postoperative analgesia after minimally invasive direct coronary artery bypass surgery.	Dhole, S. and Mehta, Y. and Saxena, H. and Juneja, R. and Trehan, N.	2001	6	Journal of Cardiothoracic & Vascular Anesthesia	15	3	288-292	Excluded during title/abstract screening
Understanding Characteristics and Experiences of Drivers Using Vehicle Modifications.	Di Stefano, Marilyn; Stuckey, Rwth; Kinsman, Natasha	2019	01//Jan/Feb2019	American Journal of Occupational Therapy	73	1		Excluded during title/abstract screening
Vehicle Modification Prescription: Australian Occupational Therapy Consensus-Based Guidelines.	Di Stefano, Marilyn; Stuckey, Rwth; Kinsman, Natasha; Lavender, Katrina	2019	04//Mar/Apr2019	American Journal of Occupational Therapy	73	2		Excluded during title/abstract screening
Precision health: a primer for physiotherapists.	Dickson, Cameron; HyppÃ¶nen, Elina	2020	06//	Physiotherapy	107		66-70	Excluded during title/abstract screening
Rehabilitation treatment taxonomy: implications and continuations.	Dijkers, Marcel P and Hart, Tessa and Whyte, John and Zanca, Jeanne M and Packel, Andrew and Tsaousides, Theodore	2014	1	Archives of Physical Medicine & Rehabilitation	95	1	S45-54.e2	Excluded during title/abstract screening
Treatment taxonomy for rehabilitation: past, present, and prospects	Dijkers, Marcel P. and Hart, Tessa and Tsaousides, Theodore and Whyte, John and Zanca, Jeanne M.	2014	1	Archives of Physical Medicine & Rehabilitation	95	1	S6-16	Excluded during title/abstract screening
"What if it doesn't unlock?": A qualitative study into the lived experiences of adults with persistent intra-articular temporomandibular disorders.	Dinsdale, Alana; Forbes, Roma; Thomas, Lucy; Treleaven, Julia	2021	/	Musculoskeletal science & practice	54	101692753	102401	Excluded during title/abstract screening
Powerless facing the wave of change: the lived experience of providing services in rural areas under the National Disability Insurance Scheme.	Dintino, Rhys; Wakely, Luke; Wolfgang, Rebecca; Wakely, Katrina M; Little, Alexandra	2019	/	Rural and remote health	19	3	5337	Excluded during title/abstract screening
A model of affirmative intersectional rehabilitation counseling with sexual minorities: A grounded theory study.	Dispenza, Franco and Viehl, Cory and Sewell, Miriam H. and Burke, Meredith A. and Gaudet, Megan M.	2016	1	Rehabilitation Counseling Bulletin	59	3	143-157	Excluded during title/abstract screening
CLINICAL STAFF PERSPECTIVES OF POST-DISCHARGE STROKE CARE IN SOUTHERN INDIA	Dixit A.; Kulkarni G.; Injety R.; Jones S.; Pandian J.; Sylaja P.N.; Padma M.V.; Sharma S.; Webster J.; Sharma A.; Lightbody C.; Weldon J.; Kuroski J.; Watkins C.	2022	/	Neuroepidemiology	56	SUPPL 1	25	Excluded during title/abstract screening
Cellular transplants in China: observational study from the largest human experiment in chronic spinal cord injury	Dobkin, B. H. and Curt, A. and Guest, J.	2006	3	Neurorehabilitation & Neural Repair	20	1	2024-05-13	Excluded during title/abstract screening
Provocative Walking Test of Strength for Diagnosis, Management, and Outcome Assessment of Symptomatic Lumbar Spinal Stenosis.	Dobkin, Bruce H.	2019	12//	Neurorehabilitation & Neural Repair	33	12	1003-1007	Excluded during title/abstract screening
Should body weight-supported treadmill training and robotic-assistive steppers for locomotor training trot back to the starting gate?.	Dobkin, Bruce H. and Duncan, Pamela W.	2012	5	Neurorehabilitation & Neural Repair	26	4	308-317	Excluded during title/abstract screening
Predictors of disability and pain six months after the end of treatment for fibromyalgia.	Dobkin, Patricia L. and Liu, Aihua and Abrahamowicz, Michal and Ionescu-Ittu, Raluca and Bernatsky, Sasha and Goldberger, Arielle and Baron, Murray	2010	1	Clinical Journal of Pain	26	1	23-29	Excluded during title/abstract screening
The effect of inaccurate FIM instrument ratings on prospective payment: a study of clinician expertise and FIM rating difficulty as contributing to inaccuracy.	Doctor, Jason N. and Wolfson, Aaron M. and McKnight, Patrick and Burns, Stephen P.	2003	1	Archives of Physical Medicine & Rehabilitation	84	1	46-50	Excluded during title/abstract screening
Patients' transcultural needs and carers' ethical responses.	Dogan, Hanzade and Tschudin, Verena and Hot, Inci and Ozkan, Ibrahim	2009	11	Nursing ethics	16	6	683-696	Excluded during title/abstract screening
Efficacy of a modern neuroscience approach versus usual care evidence-based physiotherapy on pain, disability and brain characteristics in chronic spinal pain patients: protocol of a randomized clinical trial.	Dolphens, Mieke and Nijs, Jo and Cagnie, Barbara and Meeus, Mira and Roussel, Nathalie and Kregel, Jeroen and Malfliet, Anneleen and , V and erstraeten, Guy and Danneels, Lieven	2014	5	BMC Musculoskeletal Disorders	15		149	Excluded during title/abstract screening
Canadian Occupational Performance Measure (COPM) in Primary Care: A Profile of Practice.	Donnelly, Catherine and O'Neill, Colleen and Bauer, Martha and Letts, Lori	2017	11	American Journal of Occupational Therapy	71	6	71062650101-71062650108	Excluded during title/abstract screening
Percutaneous suturing of the ruptured Achilles tendon with endoscopic control.	Doral, Mahmut Nedim and Bozkurt, Murat and Turhan, Egemen and Ayvaz, Mehmet and Atay, Ozgur Ahmet and Uzumcugil, Akin and Leblebicioglu, Gursel and Kaya, Defne and Aydog, Tolga	2009	8	Archives of Orthopaedic & Trauma Surgery	129	8	1093-1101	Excluded during title/abstract screening
Sustainable wheelchairs...Hunt L. Brain injury physio helps to transform lives in Kenya with NHS wheelchairs. Frontline (20454910), 2019; 25(2): 10-11.	Dorman, Rosy; Tebbutt, Emma	2019	02/20/	Frontline (20454910)	25	4		Excluded during title/abstract screening
Exploring the Lived Experiences of Patients Who Have Participated in an Early Mobility Program...2018 National Teaching Institute Research Abstracts Presented at the AACN National Teaching Institute in Boston, Massachusetts, May 21-24, 2018.	Doroy, Amy	2018	05//	American Journal of Critical Care	27	3	e5-e6	Excluded during title/abstract screening
Social transformation on the neoliberal university: Reconstructing an academic commitment.	Dos Santos, Vagner	2022	/	Journal of Occupational Science	29	4	482-486	Excluded during title/abstract screening
Implementation challenges and functional outcome predictors for elder community-based disability prevention programs.	Dossa, Almas and Capitman, John A.	2012	10	Journal of Geriatric Physical Therapy	35	4	191-199	Excluded during title/abstract screening
Association between histological diaphragm atrophy and ultrasound diaphragm expiratory thickness in ventilated patients	Dot I.; Perez-Teran P.; Frances A.; Diaz Y.; Vila-Vilardell C.; Salazar-Degracia A.; Chalela R.; Barreiro E.; Rodriguez-Fuster A.; Masclans J.R.; Marin-Corral J.	2022	/	Journal of Intensive Care	10	1	40	Excluded during title/abstract screening
Evidence-Based Secondary Transition Predictors for Physical Therapists Working With High School Students.	Doty, Antonette; Ray, Laurie; Clark, Kelly; Bethune, Lauren; Test, David	2020	/	Pediatric physical therapy : the official publication of the Section on Pediatrics of the American Physical Therapy Association	32	3	258-265	Excluded during title/abstract screening
A secondary guy: physically disabled teenagers in secondary schools.	Doubt, Lorna and McColl, Mary Ann	2003	6	Canadian Journal of Occupational Therapy - Revue Canadienne d Ergotherapie	70	3	139-151	Excluded during title/abstract screening
Neuropathic Digit Pain Caused by Scar Tissue After Retinacular Cyst Excision: a Case Report	Drakes, Shane M. A. and Stern, Michelle	2014	1	American Journal of Physical Medicine & Rehabilitation			a23-a23	Excluded during title/abstract screening
Facts and misfits in ultrasound therapy: steps to improve your treatment outcomes	Draper, D. O.	2014	4	European journal of physical & rehabilitation medicine	50	2	209-216	Excluded during title/abstract screening
Local to global: Working together to meet the needs of vulnerable communities.	Dressel, Anne and , Mk and awire-Valhmu, Lucy and Dietrich, Ann and Chirwa, Ellen and Mgawadere, Florence and Kambalametore, Sylvia and Kako, Peninnah	2017	9	Journal of Interprofessional Care	31	5	667-669	Excluded during title/abstract screening
Piloting a physical activity centred education programme for adults with a brain injury.	Driver, Simon and Irwin, Kelley and Woolsey, Anne and Warren, Ann Marie	2013	1	Brain Injury	27	10	1173-1180	Excluded during title/abstract screening
Effect of training on upper-extremity prosthetic performance and motor learning: a single-case study.	Dromerick, Alex and W., er and Schabowsky, Christopher N. and Holley, Rahsaan J. and Monroe, Brian and Markotic, Anne and Lum, Peter S.	2008	6	Archives of Physical Medicine & Rehabilitation	89	6	1199-1204	Excluded during title/abstract screening
The incidence of upper extremity injuries in endoscopy nurses working in the United States.	Drysdale, Susan A.	2013	9	Gastroenterology Nursing	36	5	329-338	Excluded during title/abstract screening
Using the Model of Human Occupation to conceptualize an occupational therapy program for blind persons in South Africa	du Toit, S.	2008	6	Occupational Therapy in Health Care	22	2	51-61	Excluded during title/abstract screening
Prolonged febrile seizures in the immature rat model enhance hippocampal excitability long term	Dube, Celine and Chen, Kang and Eghbal-Ahmadi, Mariam and Brunson, Kristen and Soltesz, Ivan and Baram, Tallie Z. and Dube, C. and Chen, K. and Eghbal-Ahmadi, M. and Brunson, K. and Soltesz, I. and Baram, T. Z.	2000	3	Annals of Neurology	47	3	336-344	Excluded during title/abstract screening
Parent stress in the neonatal intensive care unit and the influence of parent and infant characteristics.	Dudek-Shriber, Linda	2004	9	American Journal of Occupational Therapy	58	5	509-520	Excluded during title/abstract screening
The effect of vibration therapy on neck myofascial trigger points: A randomized controlled pilot study.	Duenas, L; Zamora, T; Lluch, E; Artacho-Ramirez, M A; Mayoral, O; Balasch, S; Balasch-Bernat, M	2020	/	Clinical biomechanics (Bristol, Avon)	78	8611877, dgl	105071	Excluded during title/abstract screening
Development of IMAGINE: A three-pillar student initiative to promote social accountability and interprofessional education.	Dugani, Sagar and McGuire, Ryan and Group, Canada IMAGINE Working	2011	1	Journal of Interprofessional Care	25	6	454-456	Excluded during title/abstract screening
Readability and Quality of Patient Education Materials Targeted Toward Vulnerable Populations...AOTA Annual Conference & Expo, April 19 to April 22, 2018, Salt Lake City, Utah	Dumas, Mary; Carmody, Vanessa; Black, Johanna; Blake, Michael	2018		American Journal of Occupational Therapy	72			Excluded during title/abstract screening
Development of a standardized instrument to assess computer task performance.	Dumont, Claire and Vincent, Claude and Mazer, Barbara	2002	1	American Journal of Occupational Therapy	56	1	60-68	Excluded during title/abstract screening
Re-admissions to the State Hospital at Carstairs, 1992-1997.	Duncan, J. M. and Short, A. and Lewis, J. S. G. and Barrett, P. T.	2002	1	Health bulletin	60	1	70-82	Excluded during title/abstract screening
Fear Avoidance Beliefs Are Associated With Perceived Disability in Persons With Vestibular Disorders.	Dunlap, Pamela M; Sparto, Patrick J; Marchetti, Gregory F; Furman, Joseph M; Staab, Jeffrey P; Delitto, Anthony; Klatt, Brooke N; Whitney, Susan L	2021	09//	PTJ: Physical Therapy & Rehabilitation Journal	101	9		Excluded during title/abstract screening
Physical therapy education and provision in Cambodia: a framework for choice of systems for development projects.	Dunleavy, Kim	2007	6	Disability & Rehabilitation	29	11	903-920	Excluded during title/abstract screening
The experience of acute burns of the hand - patients perspectives.	Dunpath, Tanuja and Chetty, Verusia and Reyden, Dain Van Der	2015	1	Disability & Rehabilitation	37	10	892-898	Excluded during title/abstract screening
Feasibility randomised controlled trial comparing TRAK-ACL digital rehabilitation intervention plus treatment as usual versus treatment as usual for patients following anterior cruciate ligament reconstruction	Dunphy E.; Button K.; Hamilton F.; Williams J.; Spasic I.; Murray E.	2021	/	BMJ Open Sport and Exercise Medicine	7	2	e001002	Excluded during title/abstract screening
Can a rural community-based work-related activity program make a difference for chronic pain-disabled injured workers?.	Dunstan, Debra A. and Covic, Tanya	2007	6	Australian Journal of Rural Health	15	3	166-171	Excluded during title/abstract screening
Strategies to reduce waiting times in outpatient rehabilitation services for adults with physical disabilities: A systematic literature review.	Dupuis, Frederique; Dery, Julien; Lucas de Oliveira, Fabio Carlos; Pecora, Ana Tereza; Gagnon, Rose; Harding, Katherine; Camden, Chantal; Roy, Jean-Sebastien; Lettre, Josiane; Hudon, Anne; Beausejour, Marie; Pinard, Anne-Marie; Bath, Brenna; Deslauriers, Simon; Lamontagne, Marie-Eve; Feldman, Debbie; Routhier, Francois; Desmeules, Francois; Hebert, Luc J; Miller, Jordan; Ruiz, Angel; Perreault, K…	2022	/	Journal of health services research & policy	27	2	157-167	Excluded during title/abstract screening
Occupational therapy within layers of disasters, poverty and conflict: a case study	Duque, R. Lyle and Ching, Penafrancia E. and Amihan-Bayas, Cecile	2012	11	WFOT Bulletin	66		24-26	Excluded during title/abstract screening
Effects of an exercise program on the rehabilitation of patients with spinal cord injury	DurÃ¡n, F. S. and Lugo, L. and RamÃ­rez, L. and Eusse, E.	2001	1	Archives of Physical Medicine & Rehabilitation	82	10	1349-1354	Excluded during title/abstract screening
Schoolwork task performance of students at risk of delays	Duran, G. A. Fisher AG.	2004	1	Scandinavian Journal of Occupational Therapy	11	4	156-162	Excluded during title/abstract screening
Supervulnerable phase immediately after termination of atrial fibrillation	Dutyschaever, M. and Danse, P. and Allessie, M.	2002	3	Journal of cardiovascular electrophysiology	13	3	267-275	Excluded during title/abstract screening
Exploring Barriers to the Use of Assistive Technology for PWDS in India.	Dwivedi, Amitabh Kishor	2019	01//Jan-Mar2019	Indian Journal of Physiotherapy & Occupational Therapy	13	1		Excluded during title/abstract screening
Effects of treadmill exercise versus Flutter on respiratory flow and sputum properties in adults with cystic fibrosis: a randomised, controlled, cross-over trial.	Dwyer, Tiffany J. and Zainuldin, Rahizan and Daviskas, Evangelia and Bye, Peter T. P. and Alison, Jennifer A.	2017	1	BMC Pulmonary Medicine	17	1	14	Excluded during title/abstract screening
Caring dynamics as perceived by staff supporting daily occupations for developmentally disabled adults.	Dychawy-Rosner, I. and Eklund, M. and Isacsson, A.	2001	1	Scandinavian Journal of Caring Sciences	15	2	123-132	Excluded during title/abstract screening
Case report of transient acquired Foix-Chavany-Marie syndrome following sequential trauma.	E., Campbell and E.J., St. George and A., Livingston and Littlechild, P.	2009	12	British journal of neurosurgery	23	6	625-627	Excluded during title/abstract screening
An examination of the causes, consequences, and policy responses to the migration of highly trained health personnel from the Philippines: the high cost of living/leaving-a mixed method study.	E., CastroPalaganas and D.L., Spitzer and M.M., Kabamalan and M.C., Sanchez and R., Caricativo and V., Runnels and R., Labonte and G.T., Murphy and Bourgeault, I. L.	2017	1	Human resources for health	15	1	25	Excluded during title/abstract screening
Development, construction, and content validation of a questionnaire to test mobile shower commode usability.	E., Friesen and D., Theodoros and Russell, T.	2015	1	Topics in Spinal Cord Injury Rehabilitation	21	1	77-86	Excluded during title/abstract screening
Application of nonlinear dynamics theory to neuro-occupation: A case study of alcoholism.	E., Haltiwanger and I., Lazzarini and Nazeran, H.	2007	8	British Journal of Occupational Therapy	70	8	349-357	Excluded during title/abstract screening
Language barriers and the use of interpreters in the public health services. A questionnaire-based survey.	E., Kale and Syed, H. R.	2010	11	Patient education and counseling	81	2	187-191	Excluded during title/abstract screening
Transient bone loss of distal radius and ulna following clean-cut tendon injuries, repair and passive mobilisation.	E., Kekilli and K., Ertem and C., Yagmur and A., Atasever and N., Elmali and Ceylan, F.	2007	6	Journal of Hand Surgery	32	3	320-325	Excluded during title/abstract screening
Coronary plaque stabilization followed by Color Code PlaqueTM analysis with 64-slice multidetector row computed tomography.	E., Kunita and T., Fujii and Y., Urabe and S., Tsujiyama and K., Maeda and N., Tasaki and Sekiguchi, Y.	2009	4	Circulation Journal	73	4	772-775	Excluded during title/abstract screening
Treating Fragile X syndrome with the diuretic bumetanide: A case report.	E., Lemonnier and G., Robin and C., Degrez and R., Tyzio and M., Gr and , george and BenAri, Y.	2013	6	Acta Paediatrica, International Journal of Paediatrics	102	6	e288-e290	Excluded during title/abstract screening
Ethical considerations in the use of brain-computer interfaces.	E., Mikolajewska and Mikolajewski, D.	2013	12	Central European Journal of Medicine	8	6	720-724	Excluded during title/abstract screening
The use of dornase alpha for post-operative pulmonary atelectasis after congenital heart surgery.	E., Ozturk and I.C., Tanidir and S., Haydin and I.S., Onan and E., Odemis and Bakir, I.	2013	1	Cardiology in the young	24	5	807-812	Excluded during title/abstract screening
Patient with a neurofibromatosis type 1 mutation but a clinical diagnosis of Noonan syndrome.	E.A., Croonen and H.G., Yntema and R., Van Minkelen and A.M.W., Van Den Ouwel and Burgt, I. Van Der	2012	10	Clinical dysmorphology	21	4	212-214	Excluded during title/abstract screening
Periarticular Liposomal Bupivacaine Injection Versus Intra-Articular Bupivacaine Infusion Catheter for Analgesia after Total Knee Arthroplasty.	E.B., Smith and G.S., Kazarian and M.G., Maltenfort and J.H., Lonner and P.F., Sharkey and Good, R. P.	2017	1	Journal of Bone and Joint Surgery - American Volume	99	16	1337-1344	Excluded during title/abstract screening
Wheelchair ramp navigation in snow and ice-grit conditions.	E.D., Lemaire and P.A., O'Neill and M.M., Desrosiers and Robertson, D. G.	2010	10	Archives of Physical Medicine and Rehabilitation	91	10	1516-1523	Excluded during title/abstract screening
Predictors of Long-Term Opioid Use Among Patients With Painful Lumbar Spine Conditions.	E.E., Krebs and J.D., Lurie and G., Fanciullo and T.D., Tosteson and E.A., Blood and T.S., Carey and Weinstein, J. N.	2010	1	Journal of Pain	11	1	44-52	Excluded during title/abstract screening
Acupuncture for the treatment of phantom limb pain in lower limb amputees: Study protocol for a randomized controlled feasibility trial.	E.G., Trevelyan and W.A., Turner and Robinson, N.	2015	1	Trials	16	1	Arte Number: 158. ate of Pubaton: Ar 12, 2015	Excluded during title/abstract screening
Prognostic indicators of poor short-term outcome of physiotherapy intervention in women with stress urinary incontinence.	E.J.M., Hendriks and A.G.H., Kessels and H.C.W., De Vet and A.T.M., Bernards and Bie, R. A. De	2010	3	Neurourology and urodynamics	29	3	336-343	Excluded during title/abstract screening
A randomized physiotherapy trial in patients with fecal incontinence: Design of the PhysioFIT-study.	E.M.J., Bols and B.C.M., Berghmans and E.J.M., Hendriks and R.A., De Bie and J., Melenhorst and W.G., Van Gemert and Baeten, C. G. M. I.	2007	1	BMC Public Health	7		Arte Number: 355. ate of Pubaton: 2007	Excluded during title/abstract screening
A prospective, multi-center, randomised trial to evaluate the efficacy of a cryopneumatic device on total knee arthroplasty recovery.	E.P., Su and M., Perna and F., Boettner and D.J., Mayman and T., Gerlinger and W., Barsoum and J., R and , olph and Lee, G.	2012	1	Journal of Bone and Joint Surgery - Series B	94		ate of Pubaton: Noember 2012	Excluded during title/abstract screening
Association of atrial fibrillation with mortality and disability after ischemic stroke.	E.R., McGrath and M.K., Kapral and J., Fang and J.W., Eikelboom and A., O'Conghaile and M., Canavan and O'Donnell, M. J.	2013	1	Neurology	81	9	825-832	Excluded during title/abstract screening
Headache, TIA and subarachnoid haemorrhage: Dissecting an unusual cause for stroke-like symptoms.	E.T., Dawson and D.A., Brown and Rabinstein, A. A.	2017	1	BMJ Case Reports	2017		Arte Number: 219927. ate of Pubaton: 2017	Excluded during title/abstract screening
Resources for health: a primary-care-based diet and physical activity intervention targeting urban Latinos with multiple chronic conditions.	Eakin, Elizabeth G. and Bull, Sheana S. and Riley, Kimberley M. and Reeves, Marina M. and McLaughlin, Patty and Gutierrez, Silvia	2007	7	Health Psychology	26	4	392-400	Excluded during title/abstract screening
Participation, meaningful activity, and social support among U.S. student service members/veterans.	Eakman, Aaron M; Kinney, Adam R; Reinhardt, Rebecca	2019	/	OTJR: Occupation, Participation and Health	39	4	222-231	Excluded during title/abstract screening
iDance.	Eales, Lindsay	2012	1	Work	41	1	69-70	Excluded during title/abstract screening
Evolution in Care Delivery within Critical Illness Recovery Programs during the COVID-19 Pandemic A Qualitative Study	Eaton T.L.; Sevin C.M.; Hope A.A.; Alexander S.; Iwashyna T.J.; Boehm L.M.; McPeake J.	2022	/	Annals of the American Thoracic Society	19	11	1900-1906	Excluded during title/abstract screening
Preliminary findings of vocational training in Nigeria: a cross-sectional survey of outcomes and implications	Eaton, P.	2008	1	WFOT Bulletin	58		2024-10-16	Excluded during title/abstract screening
A Toolbox for Implementing Community-Based Physical Activity Programs for Older Adults and Adults With Disabilities.	Echsner Gahimer, Julie; Bates, Frank J.	2021	07//Jul-Sep2021	Topics in Geriatric Rehabilitation	37	3	134-144	Excluded during title/abstract screening
Prospective Use of a Standardized Nonoperative Early Weightbearing Protocol for Achilles Tendon Rupture: 17 Years of Experience.	Ecker, Timo M. and Bremer, Anne K. and Krause, Fabian G. and Muller, Thorsten and Weber, Martin	2016	4	American Journal of Sports Medicine	44	4	1004-1010	Excluded during title/abstract screening
Role emerging placements demonstrate improvements in students' knowledge and confidence on the impact of health inequalities	Eckersley G.; Davies S.; Hardy E.; Pearsall V.; Banerjee A.	2022	/	Physiotherapy (United Kingdom)	114	Supplement 1	e68-e69	Excluded during title/abstract screening
Special considerations in the selection of the certified rehabilitation supplier	Edlich, Richard F. and Winters, Kathryne L. and Long, William B.	2004	1	Journal of long-term effects of medical implants	14	6	513-519	Excluded during title/abstract screening
Association between centralization, depression, somatization, and disability among patients with nonspecific low back pain.	Edmond, Susan L. and Werneke, Mark W. and Hart, Dennis L.	2010	12	Journal of Orthopaedic & Sports Physical Therapy	40	12	801-810	Excluded during title/abstract screening
Interprofessional student team development of an annual wellness visit for the prevention of alcohol use disorder	Edwards S.; Allen H.B.; Baudoin C.D.; Hogan M.J.; Sanne S.E.; Straif-Bourgeois S.C.; Zamjahn J.B.; Molina P.E.; Gunaldo T.P.	2022	/	Alcoholism: Clinical and Experimental Research	46	Supplement 2	106	Excluded during title/abstract screening
Raised corticomotor excitability of M1 forearm area following anodal tDCS is sustained during robotic wrist therapy in chronic stroke.	Edwards, D. J. and Krebs, H. I. and Rykman, A. and Zipse, J. and Thickbroom, G. W. and Mastaglia, F. L. and Pascual-Leone, A. and Volpe, B. T.	2009	1	Restorative Neurology & Neuroscience	27	3	199-207	Excluded during title/abstract screening
Clinical reasoning and population health: decision making for an emerging paradigm of health care	Edwards, I. and Richardson, B.	2008	5	Physiotherapy Theory & Practice	24	3	183-193	Excluded during title/abstract screening
Changes in Resilience Predict Function in Adults With Physical Disabilities: A Longitudinal Study.	Edwards, Karlyn A. and Alschuler, Kevin A. and Ehde, Dawn M. and Battalio, Samuel L. and Jensen, Mark P.	2017	2	Archives of Physical Medicine & Rehabilitation	98	2	329-336	Excluded during title/abstract screening
Minimally Displaced, Isolated Radial Head and Neck Fractures Do Not Require Formal Physical Therapy: Results of a Prospective Randomized Trial.	Egol, Kenneth A; Haglin, Jack M; Lott, Ariana; Fisher, Nina; Konda, Sanjit R	2018	/	The Journal of bone and joint surgery. American volume	100	8	648-655	Excluded during title/abstract screening
Evidence-Based Medicine.	Ehrlich, Alan	2019	02//	Clinical Advisor	22	2	43-45	Excluded during title/abstract screening
Occurrence of Emery-Dreifuss muscular dystrophy in a rural setting of Cameroon: a case report and review of the literature	Ekabe, Cyril Jabea and Kehbila, Jules and Sama, Carlson-Babila and Kadia, Benjamin Momo and , Ab and a, Martin Hongieh and Monekosso, Gottlieb Lobe	2017	1	BMC Research Notes	10	1	36	Excluded during title/abstract screening
Inclusion of medical-legal issues in entry-level occupational and physical therapy curricula.	Ekelman, B. A. and Goodman, G. and Bello-Haas, V. Dal	2000	1	Journal of allied health	29	1	36-40	Excluded during title/abstract screening
Gender in relation to work motivation, satisfaction and use of day center services among people with psychiatric disabilities.	Eklund, Mona and Eklund, Lisa	2017	5	Scandinavian Journal of Occupational Therapy	24	3	214-221	Excluded during title/abstract screening
Effectiveness of an intervention to improve day centre services for people with psychiatric disabilities.	Eklund, Mona and Gunnarsson, A. Birgitta and , S and lund, Mikael and Leufstadius, Christel	2014	8	Australian Occupational Therapy Journal	61	4	268-275	Excluded during title/abstract screening
Adding quality to day centre activities for people with psychiatric disabilities: Staff perceptions of an intervention.	Eklund, Mona and Leufstadius, Christel	2016	1	Scandinavian Journal of Occupational Therapy	23	1	13-22	Excluded during title/abstract screening
Time use among people with psychiatric disabilities: implications for practice	Eklund, Mona and Leufstadius, Christel and Bejerholm, Ulrika	2009	1	Psychiatric rehabilitation journal	32	3	177-191	Excluded during title/abstract screening
How do Swedish day center attendees with psychiatric disabilities view their worker role? A structural equation modeling study	Eklund, Mona; Backstrom, Martin; Bejerholm, Ulrika	2018	/	Scandinavian journal of occupational therapy	25	3	203-212	Excluded during title/abstract screening
A research-based strategy for managing housing adaptations: study protocol for a quasi-experimental trial.	Ekstam, Lisa and Carlsson, Gunilla and Chiatti, Carlos and Nilsson, Maria H. and Fange, Agneta Malmgren	2014	11	BMC Health Services Research	14		602	Excluded during title/abstract screening
Variations in physiotherapy practices across reablement settings.	Eliassen, Marianne MSc, PT; Henriksen, Nils O PhD, MSc; Moe, Siri PhD, PT	2020	/	Physiotherapy theory and practice	36	1	108-121	Excluded during title/abstract screening
The performance of health professionals in a custody and psychiatric treatment hospital: the perspective of the psychosocial rehabilitation.	Eline Vieira da Silva; Mara Cristina Ribeiro; Marilya Cleonice Santos de Souza	2018	04//abr-jun2018	Brazilian Journal of Occupational Therapy / Cadernos Brasileiros de Terapia Ocupacional	26	2	315-327	Excluded during title/abstract screening
Physiotherapist-led neck-specific exercise improves pain, disability and self-efficacy in chronic whiplash-associated disorders.	Elkins, Mark	2015	7	Journal of Physiotherapy	61	3	161	Excluded during title/abstract screening
Physical activity behavior change in persons with neurologic disorders: overview and examples from Parkinson disease and multiple sclerosis	Ellis, Terry and Motl, Robert W.	2013	6	Journal of Neurologic Physical Therapy	37	2	85-90	Excluded during title/abstract screening
Calcific tendinitis of the rotator cuff	ElShewy, Mohamed Taha	2016	1	World Journal of Orthopedics	7	1	55-60	Excluded during title/abstract screening
Supported community exercise in people with long-term neurological conditions: a phase II randomized controlled trial.	Elsworth, Charlotte and Winward, Charlotte and Sackley, Cath and Meek, Charmaine and Freebody, Jane and Esser, Patrick and Izadi, Hooshang and Soundy, Andy and Barker, Karen and Hilton-Jones, David and Lowe, Catherine Minns and Paget, S and , ra and Tims, Martin and Parnell, Richard and Patel, Smitaa and Wade, Derick and Dawes, Helen	2011	7	Clinical rehabilitation	25	7	588-598	Excluded during title/abstract screening
Robot-enhanced motor learning: accelerating internal model formation during locomotion by transient dynamic amplification.	Emken, Jeremy L. and Reinkensmeyer, David J.	2005	3	IEEE Transactions on Neural Systems & Rehabilitation Engineering	13	1	33-39	Excluded during title/abstract screening
Service priorities, use, and needs: Views of older and younger consumers living with HIV/AIDS.	Emlet, Charles A. and Berghuis, James P.	2002	1	Journal of Mental Health and Aging	8	4	307-318	Excluded during title/abstract screening
Benchmarking in rehabilitation: comparing physiotherapy services.	Enderby, P. and John, A. and Hughes, A. and Petheram, B.	2000	1	Clinical Performance & Quality Health Care	8	2	86-92	Excluded during title/abstract screening
Effect of remifentanil on intracranial pressure and cerebral blood flow velocity in patients with head trauma.	Engelhard, K. and Reeker, W. and Kochs, E. and Werner, C.	2004	4	Acta Anaesthesiologica Scandinavica	48	4	396-399	Excluded during title/abstract screening
The effects of feedback on computer workstation posture habits	Epstein R. Colford S. Epstein E. Loye B. Walsh, M.	2012	1	Work	41	1	73-79	Excluded during title/abstract screening
Executive Function Moderates Functional Outcomes of Engagement Strategies During Rehabilitation in Older Adults.	Ercal, Baris; Rodebaugh, Thomas L; Bland, Marghuretta D; Barco, Peggy; Lenard, Emily; Lang, Catherine E; Miller, J Philip; Yingling, Michael; Lenze, Eric J	2021	/	American journal of physical medicine & rehabilitation	100	7	635-642	Excluded during title/abstract screening
Physical Activity, Cognition, and Brain Outcomes: A Review of the 2018 Physical Activity Guidelines.	ERICKSON, KIRK I.; HILLMAN, CHARLES; STILLMAN, CHELSEA M.; BALLARD, RACHEL M.; BLOODGOOD, BONNY; CONROY, DAVID E.; MACKO, RICHARD; MARQUEZ, DAVID X.; PETRUZZELLO, STEVEN J.; POWELL, KENNETH E.	2019	06//	Medicine & Science in Sports & Exercise	51	6	1242-1251	Excluded during title/abstract screening
Rehabilitation or leisure? Physical exercise in the practice of physiotherapy with young persons with profound intellectual and multiple disabilities	Eriksson S.; Saukkonen E.	2021	/	Scandinavian Journal of Disability Research	23	1	295-304	Excluded during title/abstract screening
Design and evaluation of a software prototype for participatory planning of environmental adaptations.	Eriksson, J. and Ek, A. and Johansson, G.	2000	3	IEEE Transactions on Rehabilitation Engineering	8	1	94-106	Excluded during title/abstract screening
Falling between two stools; how a weak co-operation between the social security and the unemployment agencies obstructs rehabilitation of unemployed sick-listed persons.	Eriksson, Ulla Britt and Engstrom, Lars-Gunnar and Starrin, Bengt and Janson, Staffan	2008	1	Disability & Rehabilitation	30	8	569-576	Excluded during title/abstract screening
Did Access to Care Improve Since Passage of the Veterans Choice Act?: Differences Between Rural and Urban Veterans	Erin, Beilstein-Wedel; Heather, Davila; Gurewich, Deborah; Rosen, Amy K.; Shwartz, Michael	2021	/	Medical care	59	Supplement 3	S270-S278	Excluded during title/abstract screening
Mouthsticks - A Participatory Approach	Ernst, Waltraud; Nussbaum, Gerhard; Berger, Veronika M.; Major, Zoltan	2017	/	Studies in health technology and informatics	242		413-420	Excluded during title/abstract screening
Summary and Way Forward: Doing more of ICF in physical therapy	Escorpizo, Reuben	2015	12	Physiotherapy Research International	20	4	251-253	Excluded during title/abstract screening
Introduction to Special Issue: A Review of the International Classification of Functioning, Disability and Health and Physical Therapy over the Years	Escorpizo, Reuben and Bemis-Dougherty, Anita	2015	12	Physiotherapy Research International	20	4	200-209	Excluded during title/abstract screening
An international expert survey on functioning in vocational rehabilitation using the International Classification of Functioning, Disability and Health.	Escorpizo, Reuben and Finger, Monika E. and Glassel, Andrea and Cieza, Alarcos	2011	6	Journal of Occupational Rehabilitation	21	2	147-155	Excluded during title/abstract screening
Creating an interface between the International Classification of Functioning, Disability and Health and physical therapist practice.	Escorpizo, Reuben and Stucki, Gerold and Cieza, Alarcos and Davis, K and , ace and Stumbo, Teri and Riddle, Daniel L.	2010	7	Physical Therapy	90	7	1053-1063	Excluded during title/abstract screening
Gait pattern changes after six-minute walk test in persons with multiple sclerosis.	Escudero-Uribe, Shahid; Hochsprung, Anja; Izquierdo-Ayuso, Guillermo	2019	/	Physiotherapy research international : the journal for researchers and clinicians in physical therapy	24	1	e1741	Excluded during title/abstract screening
Postactivation potentiation following different modes of exercise	Esformes, J. I. and Cameron, N. and Bampouras, T. M.	2010	7	Journal of Strength & Conditioning Research (Lippincott Williams & Wilkins)	24	7	1911-1916	Excluded during title/abstract screening
Predictors of adherence to home-based physical therapies: a systematic review	Essery, Rosie and Geraghty, Adam W. A. and Kirby, Sarah and Yardley, Lucy	2017	3	Disability & Rehabilitation	39	6	519-534	Excluded during title/abstract screening
Disaster relief in Haiti: A perspective from the neurologists on the USNS COMFORT.	Etienne, Mill and Powell, Clydette and Faux, Brian	2010	1	The Lancet Neurology	9	5	461-463	Excluded during title/abstract screening
Management of patients with type II diabetes residing at a homeless shelter: a series of case reports	Evans, Christian C. and Conroy, Christine	2012	1	Journal of Physical Therapy	6	1		Wrong article type
Easing the shortage. Law adds 50,000 visas for nurses, therapists.	Evans, M.	2005	1	Modern healthcare	35	20	14	Excluded during title/abstract screening
Evaluation of medical rehabilitation in community based rehabilitation.	Evans, P. J. and Zinkin, P. and Harpham, T. and Chaudury, G.	2001	8	Social science & medicine	53	3	333-348	Excluded during title/abstract screening
Using Job Accommodations for a Return to Work - Clinicians' Role	Ezeife N.; Crown D.; Kudla A.; Trierweiler R.; Capraro P.; Heinemann A.	2022	/	Archives of Physical Medicine and Rehabilitation	103	12	e155	Excluded during title/abstract screening
Use of antidepressant medications to improve outcomes after stroke topical collection on stroke.	F., Chollet and B., Acket and N., Raposo and J.F., Albucher and I., Loubinoux and Pariente, J.	2013	1	Current Neurology and Neuroscience Reports	13	1	Arte Number: 318. ate of Pubaton: 2013	Excluded during title/abstract screening
Effect of physical therapy on WOMAC scores and quality of life in patients with knee osteoarthritis.	F., Dincer and O., Erol and Atalay, A.	2006	3	Journal of Musculoskeletal Research	10	1	57-61	Excluded during title/abstract screening
Myoclonic status and central fever in Angelman syndrome due to paternal uniparental disomy.	F., Nicita and G., Garone and L., Papetti and F., Consoli and M., Magliozzi and A., De Luca and Spalice, A.	2015	1	Journal of neurogenetics	29	4	178-182	Excluded during title/abstract screening
The first Belgian hand transplantation-37 month term results.	F., Schuind and C., Van Holder and D., Mouraux and Ch., Robert and A., Meyer and P., Salvia and N., Vermeylen and Abramowicz, D.	2006	8	Journal of Hand Surgery	31	4	371-376	Excluded during title/abstract screening
Effectiveness of behavioural graded activity compared with physiotherapy treatment in chronic neck pain: Design of a randomised clinical trial [ISRCTN88733332].	F., Vonk and A.P., Verhagen and M., Geilen and C.J., Vos and Koes, B. W.	2004	1	BMC Musculoskeletal Disorders	5		Arte Number: 34. ate of Pubaton: 06 Ot 2004	Excluded during title/abstract screening
Hull early walking aid for rehabilitation of transtibial amputees - Randomized controlled trial (HEART).	F.A.K., Mazari and K., Mockford and C., Barnett and J.A., Khan and B., Brown and L., Smith and R.C., Polman and A., Hancock and N.K., Vanicek and Chetter, I. C.	2010	12	Journal of Vascular Surgery	52	6	1564-1571	Excluded during title/abstract screening
Cardiac Surgery in Patients with Major Lower Extremity Amputation: A Single Institution Experience1.	F.G., Bakaeen and D., Chu and C., Chi and P.H., Lin and P., Kougias and L., Hawes and S.A., LeMaire and J.S., Coselli and Huh, J.	2009	9	Journal of Surgical Research	156	1	161-166	Excluded during title/abstract screening
Guidelines for the management of pregnancy in women with cystic fibrosis.	F.P., Edenborough and G., Borgo and C., Knoop and L., Lannefors and W.E., Mackenzie and S., Madge and A.M., Morton and H.C., Oxley and D.J., Touw and M., Benham and Johannesson, M.	2008	1	Journal of Cystic Fibrosis	7		S2-S32	Excluded during title/abstract screening
The effect of single-injection femoral nerve block versus continuous femoral nerve block after total knee arthroplasty on hospital length of stay and long-term functional recovery within an established clinical pathway.	F.V., Salinas and S.S., Liu and Mulroy, M. F.	2006	4	Anesthesia and Analgesia	102	4	1234-1239	Excluded during title/abstract screening
Issues of clinical and cultural competence in Caribbean migrants.	F.W., Hickling and Paisley, V.	2012	4	Transcultural Psychiatry	49	2	223-244	Excluded during title/abstract screening
Transient nonketotic hyperglycinemia and defective serotonin metabolism in a child with neonatal seizures.	F.Y., Lin and G.G., Gascon and K., Hyl and H., Chugani and Chugani, D.	2006	10	Journal of child neurology	21	10	900-903	Excluded during title/abstract screening
An interview guide for clinicians to identify a young disabled person's motivation to work.	Faber, B. J. M. and Wind, H. and FringsDresen, M. H. W.	2016	1	Work: Journal of Prevention, Assessment & Rehabilitation	54	3	577-590	Excluded during title/abstract screening
Multimodal analgesia in the hip fracture patient.	Fabi, D. W.	2016	1	Journal of orthopaedic trauma	30		ate of Pubaton: 2016	Excluded during title/abstract screening
Enriching Kids' Lives: Addressing the Effects of Poverty on the Health and Well-Being of School-Aged Children and Their Families.	Fabrizi, Sarah E.; Ponsolle-Mays, Michelle	2018	05/21/	OT Practice				Excluded during title/abstract screening
Mapping Patient-Specific Functional Scale (PSFS) items to the International Classification of Functioning, Disability and Health (ICF).	Fairbairn, Kate and May, Kate and Yang, Yvonne and Balasundar, Sharan and Hefford, Cheryl and Abbott, J. Haxby	2012	2	Physical Therapy	92	2	310-317	Excluded during title/abstract screening
Back from the brink: my brain injury journey.	Fairclough, Philip L	2020	06//Jun/Jul2020	British Journal of Neuroscience Nursing	16	3	110-112	Excluded during title/abstract screening
Experiences within the process of sick leave.	Falkdal, Annie Hansen and Edlund, Curt and Dahlgren, Lars	2006	9	Scandinavian Journal of Occupational Therapy	13	3	170-182	Excluded during title/abstract screening
Crisis of brazilian democracy and the everyday life of dissident people in genders and sexualities: reflections from social occupational therapy.	Falleiros Braga, Iara; Maximiano de Melo, KÃ©sia Maria; Monzeli, Gustavo Artur; Leite Junior, Jaime Daniel; Nunes Farias, Magno; Lopes Correia, Ricardo	2020	04//	Brazilian Journal of Occupational Therapy / Cadernos Brasileiros de Terapia Ocupacional	28	2	693-705	Excluded during title/abstract screening
Experiences of lesbian and gay occupational therapists in the healthcare system	Falzarano, Mary; Pizzi, Michael	2015	/	Journal of allied health	44	2	65-72	Excluded during title/abstract screening
Transient compartment-like syndrome and normokalaemic periodic paralysis due to a Ca(v)1.1 mutation	Fan, Chunxiang and Lehmann-Horn, Frank and Weber, Marc-AndrÃ© and Bednarz, Marcin and Groome, James R. and Jonsson, Malin K. B. and Jurkat-Rott, Karin	2013	12	Brain: A Journal of Neurology	136	12	3775-3786	Excluded during title/abstract screening
Changes in accessibility and usability in housing: an exploration of the housing adaptation process.	Fange, Agneta and Iwarsson, Susanne	2005	1	Occupational Therapy International	12	1	44-59	Excluded during title/abstract screening
Challenges in the development of strategies for housing adaptation evaluations.	Fange, Agneta and Iwarsson, Susanne	2007	9	Scandinavian Journal of Occupational Therapy	14	3	140-149	Excluded during title/abstract screening
Depression treatment preferences after traumatic brain injury	Fann, J. R. and Jones, A. L. and Dikmen, S. S. and Temkin, N. R. and Esselman, P. C. and Bombardier, C. H.	2009	7	Journal of Head Trauma Rehabilitation	24	4	272-278	Excluded during title/abstract screening
Noninvasive strategies to promote functional recovery after stroke	Faralli, Alessio and Bigoni, Matteo and Mauro, Aless and , ro and Rossi, Ferdin and , o and Carulli, Daniela	2013	1	Neural plasticity	2013		854597	Excluded during title/abstract screening
Being in a Secure Forensic Psychiatric Unit: Every Day is the Same, Killing Time or Making the Most of It	Farnworth L. Nikitin L. Fossey, E.	2004	10	British Journal of Occupational Therapy	67	10	430-438	Excluded during title/abstract screening
A survey of occupational therapists in Canada about their knowledge and use of the ICF.	Farrell, Jennifer and Anderson, Stacey and Hewitt, Kim and Livingston, Michael H. and Stewart, Debra	2007	1	Canadian Journal of Occupational Therapy - Revue Canadienne d Ergotherapie	74		221-232	Excluded during title/abstract screening
Abstract #1000943: Hidden In Plain Sight: The Complexity of Euglycemic DKA Induced by Severe Alcoholic Pancreatitis	Fasen M.; Maaliki N.; Seeram V.	2021	/	Endocrine Practice	27	6 Supplement	S38-S39	Excluded during title/abstract screening
What do clinicians need from a rehabilitation treatment taxonomy? An alternate approach for describing treatment content versus process.	Fasoli, Susan E. and Chen, Christine C.	2014	1	Archives of Physical Medicine & Rehabilitation	95	1	S74-6	Excluded during title/abstract screening
Identifying Instruments to Assess Care Quality for Individuals With Custom Ankle Foot Orthoses: A Scoping Review.	Fatone, Stefania; Jerousek, Sara; Slater, Billie C S; Deutsch, Anne; LaVela, Sherri L; Peterson, Michelle; Soltys, Nicole T; McPherson, Vari; Heinemann, Allen W	2021	/	Archives of physical medicine and rehabilitation	102	4	709-734	Excluded during title/abstract screening
Effects of early exercise engagement on vascular risk in patients with transient ischemic attack and nondisabling stroke	Faulkner, James and Lambrick, Danielle and Woolley, Br and , on and Stoner, Lee and Wong, Lai-Kin and McGonigal, Gerard	2013	11	Journal of Stroke & Cerebrovascular Diseases	22	8	e388-96	Excluded during title/abstract screening
From street life to lodging: Reflections on Tim's occupational journey	Faulkner, T.	2016	5	Occupational Therapy Now	18	3	25-27	Wrong article type
Shoulder mobility after axillary sentinel node biopsy for early infiltrating breast cancer treatment.	Favarao, K. U. and Mantese, J. C. and Barros, A. C. S. D.	2010	1	European journal of gynaecological oncology	31	1	23-26	Excluded during title/abstract screening
Handwriting: current trends in occupational therapy practice.	Feder, K. and Majnemer, A. and Synnes, A.	2000	6	Canadian Journal of Occupational Therapy - Revue Canadienne d Ergotherapie	67	3	197-204	Excluded during title/abstract screening
Enhancing diversity through mentorship: the Nurturing potential of service learning	Feehan, P. Musolino GM.	2004	1	Journal of Physical Therapy Education	18	1	29-42	Excluded during title/abstract screening
Noradrenergic modulation of hemiplegia: facilitation and maintenance of recovery	Feeney, Dennis M. and Smet, Ayshea M. De and Rai, Seema	2004	1	Restorative Neurology & Neuroscience	22	3	175-190	Excluded during title/abstract screening
The Effect of Pain Catastrophizing on Outcomes: A Developmental Perspective Across Children, Adolescents, and Young Adults With Chronic Pain.	Feinstein, Am and B., a and Sturgeon, John A. and Darnall, Beth D. and Dunn, Ashley L. and Rico, Tom and Kao, Ming C. and , Bh and ari, Rashmi P.	2017	2	Journal of Pain	18	2	144-154	Excluded during title/abstract screening
Tailored prophylaxis in severe hemophilia A: interim results from the first 5 years of the Canadian Hemophilia Primary Prophylaxis Study.	Feldman, B. M. and Pai, M. and Rivard, G. E. and Israels, S. and Poon, M-C and Demers, C. and Robinson, S. and Luke, K-H and Wu, J. K. M. and Gill, K. and Lillicrap, D. and Babyn, P. and McLimont, M. and Blanchette, V. S. and of Hemophilia Clinic Directors of Canada Prophylaxis Study Group, Association	2006	6	Journal of Thrombosis & Haemostasis	4	6	1228-1236	Excluded during title/abstract screening
An examination of cliniciansâ€™ experiences of collaborative culturally competent service delivery to immigrant families raising a child with a physical disability	Fellin, Melissa and Desmarais, Chantal and Lindsay, Sally	2015	1	Disability & Rehabilitation	37	21	1961-1969	Excluded during title/abstract screening
Worker Role Interview: testing the psychometric properties of the Icelandic version.	Fenger, Kristjana and Kramer, Jessica M.	2007	9	Scandinavian Journal of Occupational Therapy	14	3	160-172	Excluded during title/abstract screening
Health Promotion in a Low-income Primary School: Children with and Without DCD Benefit, but Differently.	Ferguson, Gillian D. and Naidoo, Niri and Smits-Engelsman, Bouwien C. M.	2015	5	Physical & Occupational Therapy in Pediatrics	35	2	147-162	Excluded during title/abstract screening
Inclusion and healthcare choices: the experiences of adults with learning disabilities	Ferguson, Morag and Jarrett, Dominic and Terras, Melody	2011	3	British Journal of Learning Disabilities	39	1	73-83	Excluded during title/abstract screening
Mapping Study on the Use of Digital Games for Persons with Disabilities in Upper Members.	Fernandes, Flavia G; Cardoso, Alexandre; Lopes, Renato A	2019	/	Anais da Academia Brasileira de Ciencias	91	2	e20180936	Excluded during title/abstract screening
Evidence against trigger point injection technique for the treatment of cervicothoracic myofascial pain with botulinum toxin type A.	Ferrante, F. Michael and Bearn, Lisa and Rothrock, Robert and King, Laurence	2005	8	Anesthesiology	103	2	377-383	Excluded during title/abstract screening
Physical functioning and health-related quality of life after COVID-19: A long-term perspective case series.	Ferrarello, Francesco; Iacopino, Carmela; Pierinelli, Catia; Paci, Matteo	2023	/	International Journal of Rehabilitation Research	46	1	77-85	Excluded during title/abstract screening
Neurodynamic treatment did not improve pain and disability at two weeks in patients with chronic nerve-related leg pain: a randomised trial.	Ferreira, Giovanni and Stieven, Fabio and Araujo, Francisco and Wiebusch, Matheus and Rosa, Carolina and Plentz, Rodrigo and Silva, Marcelo	2016	10	Journal of Physiotherapy	62	4	197-202	Excluded during title/abstract screening
The mediator role of psychological morbidity in patients with chronic low back pain in differentiated treatments.	Ferreira, M. Salome and Pereira, M. Graca	2014	9	Journal of Health Psychology	19	9	1197-1207	Excluded during title/abstract screening
Longitudinal study of motor recovery after stroke: recruitment and focusing of brain activation	Feydy, A. and Carlier, R. and Roby-Brami, A. and Bussel, B. and Cazalis, F. and Pierot, L. and Burnod, Y. and Maier, M. A.	2002	1	Stroke (00392499)	33	6	1610-1617	Excluded during title/abstract screening
Recruiting hard to reach populations to studies: breaking the silence: an example from a study that recruited people with dementia.	Field, Becky; Mountain, Gail; Burgess, Jane; Di Bona, Laura; Kelleher, Daniel; Mundy, Jacqueline; Wenborn, Jennifer	2019	/	BMJ open	9	11	e030829	Excluded during title/abstract screening
Spinal cord control of movement: implications for locomotor rehabilitation following spinal cord injury	Field-Fote, E. C.	2000	5	Physical Therapy	80	5	477-484	Excluded during title/abstract screening
Evaluation of a financial skills training programme for vulnerable young people at risk of homelessness.	Fieldhouse, Jon; Greatorex, Harry	2020	12//	British Journal of Occupational Therapy	83	12	761-772	Excluded during title/abstract screening
Newborn care practices in low socioeconomic settlements of Karachi, Pakistan	Fikree, F. F. and Ali, T. S. and Durocher, J. M. and Rahbar, M. H.	2005	3	Social science & medicine	60	5	911-921	Excluded during title/abstract screening
The process and outcomes of a multimethod needs assessment at a homeless shelter.	Finlayson, Marcia and Baker, Michelle and Rodman, Lisa and Herzberg, Georgiana	2002	5	American Journal of Occupational Therapy	56	3	313-321	No intervention reported
Aging with multiple sclerosis.	Finlayson, Marcia and Denend, Toni Van and Hudson, Elizabeth	2004	1	Journal of Neuroscience Nursing	36	5	245-251	Excluded during title/abstract screening
Use of physical therapy services among middle-aged and older adults with multiple sclerosis.	Finlayson, Marcia and Plow, Matthew and Cho, Chi	2010	11	Physical Therapy	90	11	1607-1618	Excluded during title/abstract screening
Sports and performing arts medicine: 4. Events coverage	Finnoff, Jonathan T. and Willick, Stuart and Akau, Cedric K. and Harrast, Mark A. and Storm, Seneca A.	2009	3	Pm & R	1	3	S73-7	Excluded during title/abstract screening
Declining Cognition and Falls: Role of Risky Performance of Everyday Mobility Activities	Fischer, Barbara L. and Gleason, Carey E. and Gangnon, Ronald E. and Janczewski, Jodi and Shea, Terry and Mahoney, Jane E.	2014	3	Physical Therapy	94	3	355-362	Excluded during title/abstract screening
A model of occupational empowerment for marginalized populations in community environments.	Fisher, Grace Sheldon and Hotchkiss, Anita	2008	1	Occupational Therapy in Health Care	22	1	55-71	No participant perspective
Partnership Perspectives: Changing the Image of Physical Therapy in Urban Neighborhoods Through Community Service Learning	Fitzpatrick D. GolubVictor A. Lowe S. Freeman, E.	2006	1	Journal of Physical Therapy Education	20	3	33-40	Excluded during title/abstract screening
Founding PVA.	FJERSTAD, TOM	2018	02//	PN	72	2		Excluded during title/abstract screening
A macro perspective for client-centred practice in curricula: Critique and teaching methods.	Fleming-Castaldy, Rita P.	2015	7	Scandinavian Journal of Occupational Therapy	22	4	267-276	Excluded during title/abstract screening
Review: aromatherapy massage is associated with small, transient reductions in anxiety...commentary on Cooke B, Ernst E. Aromatherapy: a systematic review. BR J GEN PRACT 2000 Jan;50:493-6	Flemming, K.	2000	10	Evidence Based Nursing			118-118	Excluded during title/abstract screening
Occupational therapy for care home residents with stroke	Fletcher-Smith, Joanna C. and Walker, Marion F. and Cobley, Christine S. and Steultjens, Esther M. J. and Sackley, Catherine M.	2013	6	Cochrane Database of Systematic Reviews			(6)-2013 Jun 05	Excluded during title/abstract screening
Helping hands for healthy living: a collaborative service learning project with occupational and physical therapy students.	Flinn, Sharon and Kloos, Anne and Teaford, Margaret and Clark, Katie and Szucs, Kim	2009	1	Occupational Therapy in Health Care	23	2	146-167	Excluded during title/abstract screening
Lymphedema Signs, Symptoms, and Diagnosis in Women Who Are in Minority and Low-Income Groups and Have Survived Breast Cancer.	Flores, Ann Marie; Nelson, Jason; Sowles, Lee; Stephenson, Rebecca G; Robinson, Kathryn; Cheville, Andrea; Sander, Antoinette P; Blot, William J	2020	/	Physical Therapy	100	3	487-499	Excluded during title/abstract screening
A Successful Program for Training Parent Mentors to Provide Assistance With Obtaining Health Insurance for Uninsured Children	Flores, Glenn and Walker, C and , y and Lin, Hua and Lee, Michael and Fierro, Marco and Henry, Monica and Massey, Kenneth and Portillo, Alberto	2015	5	Academic Pediatrics	15	3	275-281	Excluded during title/abstract screening
Developing a national integrated classification of health care interventions in Sweden.	Florin, J. and Ehnfors, M. and Ostlinder, G.	2005	12	International journal of medical informatics	74	11	973-979	Excluded during title/abstract screening
A hand up, not a hand out	Flowers, K. R.	2007	1	Journal of Hand Therapy	20	1	2024-01-02	Excluded during title/abstract screening
Controlled general anaesthesia for subthalamic nucleus stimulation in Parkinson's disease	Fluchere, F. and Witjas, T. and Eusebio, A. and Bruder, N. and Giorgi, R. and Leveque, M. and Peragut, J-C and Azulay, J-P and Regis, J.	2014	10	Journal of Neurology, Neurosurgery & Psychiatry	85	10	1167-1173	Excluded during title/abstract screening
Prioritizing gait in dual-task conditions in people with Parkinson's.	Fok, Pamela and Farrell, Michael and McMeeken, Joan	2010	10	Human Movement Science	29	5	831-842	Excluded during title/abstract screening
Validation of Autism Diagnosis and Clinical Data in the SPARK Cohort	Fombonne E.; Coppola L.; Mastel S.; O'Roak B.J.	2022	/	Journal of Autism and Developmental Disorders	52	8	3383-3398	Excluded during title/abstract screening
Safety and efficacy of deep brain stimulation in refractory cluster headache: a randomized placebo-controlled double-blind trial followed by a 1-year open extension	Fontaine, D. and Lazorthes, Y. and Mertens, P. and Blond, S. and GÃ©raud, G. and Fabre, N. and Navez, M. and Lucas, C. and Dubois, F. and Gonfrier, S. and Paquis, P. and LantÃ©ri-Minet, M.	2010	2	Journal of Headache & Pain	11	1	23-31	Excluded during title/abstract screening
The multifaceted care-seeking practices among caregivers of children with cerebral palsy: Perspectives from mothers and providers in Ghana	Fonzi V.; Sheriff B.; Dalglish S.; Anum A.; Agyei E.D.; Diggs D.; Eboigbe L.; Owusu P.G.; Sakyi K.S.	2021	/	PLoS ONE	16	2024-10-10	e0258650	Excluded during title/abstract screening
Exercise-mediated locomotor recovery and lower-limb neuroplasticity after stroke	Forrester, L. W. and Wheaton, L. A. and Luft, A. R.	2008	3	Journal of Rehabilitation Research & Development	45	2	205-220	Excluded during title/abstract screening
Disabling pansclerotic morphea of childhood--unusual case and management challenges.	Forsea, Ana-Maria and Cretu, Aura-Nicoleta and Ionescu, Rux and , ra and Giurcaneanu, Calin	2008	7	Journal of Medicine & Life	1	3	348-354	Excluded during title/abstract screening
Targeting Function at Home in Older Adults: How to Promote and Disseminate Promising Models of Care?	Fortinsky, Richard H.; Robison, Julie T.	2018	03//	Journal of the American Geriatrics Society	66	3	433-435	Excluded during title/abstract screening
Overcoming Barriers by Doing Things Differently.	Fortuna, Jennifer	2018	//Summer2018	Open Journal of Occupational Therapy (OJOT)	6	3		Excluded during title/abstract screening
Facilitating the Creative Process Through Collaboration.	Fortuna, Jennifer K.	2019	//Fall2019	Open Journal of Occupational Therapy (OJOT)	7	4		Excluded during title/abstract screening
Personalised social care for adults with disabilities: a problematic concept for frontline practice.	Foster, Michele and Harris, Jennifer and Jackson, Karen and Morgan, Hannah and Glendinning, Caroline	2006	3	Health & Social Care in the Community	14	2	125-135	Excluded during title/abstract screening
Management of spastic hand by selective peripheral neurotomies.	Fouad, W.	2011	9	Alexandria Journal of Medicine	47	3	201-208	Excluded during title/abstract screening
Selective neurotomy of the tibial nerve for treatment of spastic foot.	Fouad, W.	2011	12	Alexandria Journal of Medicine	47	4	325-331	Excluded during title/abstract screening
Perceptions of Norwegian physiotherapy students: Cultural diversity in practice	Fougner, Marit and Horntvedt, Tone	2012	1	Physiotherapy Theory & Practice	28	1	18-25	Excluded during title/abstract screening
Adverse Events, Functional Decline, and Access to Allied Health Therapies for Patients With Dementia During Acute Hospitalization.	Fox, Amanda; MacAndrew, Margaret; Wyles, Katy; Yelland, Catherine; Beattie, Elizabeth	2021	08//	Journal of Applied Gerontology	40	8	847-855	Excluded during title/abstract screening
Musician health and safety: preventing playing-related musculoskeletal disorders	Foxman, I. and Burgel, B. J.	2006	7	AAOHN Journal	54	7	309-316	Excluded during title/abstract screening
Occupational therapy and people with intellectual disability from culturally diverse backgrounds.	Francisco, Irene and Carlson, Glenys	2002	1	Australian Occupational Therapy Journal	49	4	200-211	Excluded during title/abstract screening
Nothing about us without us: searching for the narrative of disability.	Franits, Linnea E.	2005	9	American Journal of Occupational Therapy	59	5	577-579	Excluded during title/abstract screening
The new stories/new cultures after-school enrichment program: a direct cultural intervention	Frank, G. and Fishman, M. and Crowley, C. and Blair, B. and Murphy, S. T. and Montoya, J. A. and Hickey, M. P. and Brancaccio, M. V. and Bensimon, E. M.	2001	9	American Journal of Occupational Therapy	55	5	501-508	Excluded during title/abstract screening
Physical therapy for chronic low back pain in North Carolina: overuse, underuse, or misuse?.	Freburger, Janet K. and Carey, Timothy S. and Holmes, George M.	2011	4	Physical Therapy	91	4	484-495	Excluded during title/abstract screening
Improving mobility and functional independence in persons with multiple sclerosis	Freeman, J. A.	2001	4	Journal of neurology	248	4	255-259	Excluded during title/abstract screening
Role of Physical Therapy in a Triage Center During the Zika Virus Epidemic.	Freire, Renata; Gaspari, Clara H; Albuquerque, Liana; Jaccoud, Anna Carolina; Fialho, Fernanda; Darragh, Amy R; Campo, Marc	2020	/	Physical therapy	100	6	890-893	Excluded during title/abstract screening
The effects of contrast bathing and compression therapy on muscular performance	French, D. N. and Thompson, K. G. and , Garl and , S. W. and Barnes, C. A. and Portas, M. D. and Hood, P. E. and Wilkes, G.	2008	7	Medicine & Science in Sports & Exercise	40	7	1297-1306	Excluded during title/abstract screening
The health promoting role of occupational therapy in primary health care: A reflection and emergent vision	Frenchman, Kim	2014	9	New Zealand Journal of Occupational Therapy	61	2	64-69	Excluded during title/abstract screening
Structured Evaluation of Glioma Patients by an Occupational Therapist-Is Our Clinical Examination Enough?.	Freyschlag, Christian Franz and Kerschbaumer, Johannes and Pinggera, Daniel and Bacher, Gabriele and Mur, Erich and Thome, Claudius	2017	7	World Neurosurgery	103		493-500	Excluded during title/abstract screening
Pediatric pain treatment and prevention for hospitalized children.	Friedrichsdorf, Stefan J; Goubert, Liesbet	2020	/	Pain reports	5	1	e804	Excluded during title/abstract screening
Benchmarking patient improvement in physical therapy with data envelopment analysis.	Friesner, Daniel and Neufelder, Donna and Raisor, Janet and Khayum, Mohammed	2005	1	International journal of health care quality assurance incorporating Leadership in health services	18	6	441-457	Excluded during title/abstract screening
Shifting gears: An inpatient medical record audit and post-discharge survey of return-to-driving following stroke/transient ischaemic attack.	Frith, Janet and Warren-Forward, Helen and Hubbard, Isobel and James, Carole	2017	6	Australian Occupational Therapy Journal	64	3	264-272	Excluded during title/abstract screening
Australian health professionals' perceptions about the management of return to driving early after stroke: A mixed methods study.	Frith, Janet; James, Carole; Hubbard, Isobel; Warren-Forward, Helen	2021	04//	Topics in Stroke Rehabilitation	28	3	198-206	Excluded during title/abstract screening
Shifting gears: An inpatient medical record audit and post-discharge survey of return-to-driving following stroke/transient ischaemic attack	Frith, Janet; Warren-Forward, Helen; James, Carole; Hubbard, Isobel	2017	/	Australian occupational therapy journal	64	3	264-272	Excluded during title/abstract screening
The influence of daily routines on engaging in diabetes self-management.	Fritz, Heather	2014	5	Scandinavian Journal of Occupational Therapy	21	3	232-240	No/unspecified PT/OT role
Feasibility of a Habit Formation Intervention to Delay Frailty Progression Among Older African Americans: A Pilot Study.	Fritz, Heather; Hu, Yi-Ling; Tarraf, Wassim; Patel, Pragnesh	2020	10//	Gerontologist	60	7	1353-1363	Excluded during title/abstract screening
The role of fear-avoidance beliefs in acute low back pain: relationships with current and future disability and work status.	Fritz, J. M. and George, S. Z. and Delitto, A.	2001	10	Pain	94	1	2024-07-15	Excluded during title/abstract screening
Identifying psychosocial variables in patients with acute work-related low back pain: the importance of fear-avoidance beliefs.	Fritz, Julie M. and George, Steven Z.	2002	10	Physical Therapy	82	10	973-983	Excluded during title/abstract screening
2001 Volvo Award Winner in Clinical Studies: Lumbar fusion versus nonsurgical treatment for chronic low back pain: a multicenter randomized controlled trial from the Swedish Lumbar Spine Study Group.	Fritzell, P. and Hagg, O. and Wessberg, P. and Nordwall, A. and Group, Swedish Lumbar Spine Study	2001	1	Spine	26	23	2521-2532	Excluded during title/abstract screening
Patient management problem.	Frucht, S.	2007	2	CONTINUUM Lifelong Learning in Neurology	13	1	234-243	Excluded during title/abstract screening
Qualitative studies using in-depth interviews with older people from multiple language groups: methodological systematic review	Fryer, Caroline and Mackintosh, Shylie and Stanley, M and , y and Crichton, Jonathan	2012	1	Journal of advanced nursing	68	1	22-35	Excluded during title/abstract screening
A goal-directed woodwork group for men in community rehabilitation--A pilot project.	Fulton, Shelley and Clohesy, Daniel and Wise, Francis M. and Woolley, Kerryn and Lannin, Natasha	2016	2	Australian Occupational Therapy Journal	63	1	29-36	Excluded during title/abstract screening
A systematic review and meta-analysis of efficacy, cost-effectiveness, and safety of selected complementary and alternative medicine for neck and low-back pain.	Furlan, Andrea D. and Yazdi, Fatemeh and Tsertsvadze, Alex and , er and Gross, Anita and Tulder, Maurits Van and Santaguida, Lina and Gagnier, Joel and Ammendolia, Carlo and Dryden, Trish and Doucette, Steve and Skidmore, Becky and Daniel, Raymond and Ostermann, Thomas and Tsouros, Sophia	2012	1	Evidence-Based Complementary & Alternative Medicine: eCAM	2012		953139	Excluded during title/abstract screening
Developing an Intervention to Improve Occupational Participation for Justice-Involved People with a Personality Disorder: Defining and Describing Intervention Components	Furtado, Vivek; Connell, Catriona; McKay, Elizabeth A.; Singh, Swaran P.	2021	/	International journal of offender therapy and comparative criminology			306624X211013520	Excluded during title/abstract screening
De veloping a curriculum module to prepare students for community-based physiotherapy rehabilitation in South Africa.	Futter, M. J.	2003	1	Physiotherapy	89	1	13-24	Excluded during title/abstract screening
Improving home accessibility for a person with a disability after spinal cord injury.	G., Bozzolini and Cassibba, S.	2008	12	European Journal of Physical and Rehabilitation Medicine	44	4	455-459	Excluded during title/abstract screening
Burden of illness and healthcare resource use in United States patients with sporadic inclusion body myositis.	G., Capkun and A., Callan and H., Tian and Z., Wei and C., Zhao and N., Agashivala and Barghout, V.	2017	11	Muscle and Nerve	56	5	861-867	Excluded during title/abstract screening
Bone marrow edema syndrome of the foot: One year follow-up with MR imaging.	G., Fern and , ezCanton and O., Casado and A., Capelastegui and E., Astigarraga and J.A., Larena and Merino, A.	2003	1	Skeletal radiology	32	5	273-278	Excluded during title/abstract screening
Developing the residential environment impact survey instruments through facultypractitioner collaboration.	G., Fisher and Kayhan, E.	2012	10	Occupational Therapy in Health Care	26	4	224-239	Excluded during title/abstract screening
The effect of local injection of methylprednisolone acetate on the hypothalamic-pituitary-adrenal axis among patients with greater trochanteric pain syndrome.	G., Habib and S., Elias and M., AbuElhaija and F., Sakas and F., Khazin and S., Artul and A., Jabbour and JabalyHabib, H.	2017	1	Clinical rheumatology	36	4	959-963	Excluded during title/abstract screening
Revival of old local anesthetics for spinal anesthesia in ambulatory surgery	G., Johannes FÃ¶rster and Rosenberg, Per H.	2011	1	Current Opinion in Anesthesiology	24	6	633-637	Excluded during title/abstract screening
Staff perceptions of positive behavioural support in a secure forensic adult mental health setting.	G., Karger and B., Davies and R., Jenkins and Samuel, V.	2018	1	Journal of Forensic Practice	20	1	42-53	Excluded during title/abstract screening
Advising clients about prescription medications: A survey of physiotherapy practice in Australia.	G., Lansbury and Sullivan, G.	2002	1	Physiotherapy	88	1	18-24	Excluded during title/abstract screening
Transient thoracic duct obstruction in a patient with thoracic outlet syndrome.	G., Melloni and M., Giovanardi and A., De Gaspari and Zannini, P.	2006	10	European Journal of Cardio-thoracic Surgery	30	4	674	Excluded during title/abstract screening
Current literature: Equipment and adaptations.	G., Mountain and Ellis, V.	2000	1	British Journal of Occupational Therapy	63	4	187	Excluded during title/abstract screening
Assessment of motor and process skills in daily life activities of treated substance addicts.	G., RojoMota and E.J., PedreroPerez and de Leon J.M., RuizSanchez and Page, J. C. Miangolarra	2014	1	Scandinavian journal of occupational therapy	21	6	458-464	Excluded during title/abstract screening
Unmet health, welfare and educational needs of disabled children in an impoverished South African peri-urban township.	G., Saloojee and M., Phohole and H., Saloojee and Ijsselmuiden, C.	2007	5	Child: Care, Health and Development	33	3	230-235	Excluded during title/abstract screening
Ischemic stroke in childhood: Transient cerebral arteriopathy.	G., Taddeucci and E., Tarantino and A., Bonuccelli and G., Barsotti and Polacco, P.	2004	2	Italian Journal of Pediatrics	30	1	2024-11-13	Excluded during title/abstract screening
Neuropsychological predictors of the attainment of treatment objectives in substance abuse patients.	G., Teichner and M.D., Horner and Harvey, R. T.	2001	1	International Journal of Neuroscience	106	3	253-263	Excluded during title/abstract screening
Advance and unmet need of health care for patients with rheumatoid arthritis in the German population - Results from the German Rheumatoid Arthritis Population Survey (GRAPS).	G., Westhoff and M., Schneider and H., Raspe and H., Zeidler and C., Runge and T., Volmer and Zink, A.	2009	1	Rheumatology	48	6	650-657	Excluded during title/abstract screening
Exploring the disclosure decisions made by physiotherapists with a specific learning difficulty.	G., Yeowell and J., Rooney and Goodwin, P. C.	2018	1	Physiotherapy (United Kingdom)			ate of Pubaton: 2018	Excluded during title/abstract screening
Physical therapy treatment effectiveness for osteoarthritis of the knee: A randomized comparison of supervised clinical exercise and manual therapy procedures versus a home exercise program.	G.D., Deyle and S.C., Allison and R.L., Matekel and M.G., Ryder and J.M., Stang and D.D., Gohdes and J.P., Hutton and N.E., Henderson and Garber, M. B.	2005	12	Physical Therapy	85	12	1301-1317	Excluded during title/abstract screening
Physical access to health care at outpatient level.	G.D., Kuziyeva and K.A., Tulebayev and Turdalieva, B. S.	2016	1	Research Journal of Pharmaceutical, Biological and Chemical Sciences	7	4	2626-2635	Excluded during title/abstract screening
Neural adaptations to resistive exercise: mechanisms and recommendations for training practices	Gabriel, David A. and Kamen, Gary and Frost, Gail	2006	1	Sports Medicine	36	2	133-149	Excluded during title/abstract screening
Effectiveness of chest physiotherapy in infants hospitalized with acute bronchiolitis: a multicenter, randomized, controlled trial.	Gajdos, Vincent and Katsahian, S and , rine and Beydon, Nicole and Abadie, Veronique and de Pontual, Loic and Larrar, Sophie and Epaud, Ralph and Chevallier, Bertr and Bailleux, Sylvain and Mollet-Boudjemline, Alix and Bouyer, Jean and Chevret, Sylvie and Labrune, Philippe	2010	9	PLoS Medicine / Public Library of Science	7	9	e1000345	Excluded during title/abstract screening
Early versus delayed rehabilitation following arthroscopic rotator cuff repair: A systematic review	Gallagher, Brian P. and Bishop, Meghan E. and Tjoumakaris, Fotios P. and Freedman, Kevin B.	2015	5	Physician & Sportsmedicine	43	2	178-187	Excluded during title/abstract screening
Who are they and what do they do? Profile of allied health professionals working with people with disabilities in rural and remote New South Wales.	Gallego, Gisselle and Chedid, Rebecca Jean and Dew, Angela and Lincoln, Michelle and Bundy, Anita and Veitch, Craig and Bulkeley, Kim and Brentnall, Jennie	2015	8	Australian Journal of Rural Health	23	4	227-234	Excluded during title/abstract screening
Should I stay or should I go? Exploring the job preferences of allied health professionals working with people with disability in rural Australia.	Gallego, Gisselle and Dew, Angela and Lincoln, Michelle and Bundy, Anita and Chedid, Rebecca Jean and Bulkeley, Kim and Brentnall, Jennie and Veitch, Craig	2015	6	Human Resources for Health [Electronic Resource]	13		53	Excluded during title/abstract screening
Access to therapy services for people with disability in rural Australia: a carers' perspective.	Gallego, Gisselle and Dew, Angela and Lincoln, Michelle and Bundy, Anita and Chedid, Rebecca Jean and Bulkeley, Kim and Brentnall, Jennie and Veitch, Craig	2017	5	Health & Social Care in the Community	25	3	1000-1010	Excluded during title/abstract screening
Private Practice Disability Therapy Workforce in Rural New South Wales, Australia	Gallego, Gisselle; Chedid, Rebecca; Dew, Angela; Bulkeley, Kim; Lincoln, Michelle; Bundy, Anita; Brentnall, Jennie; Veitch, Craig	2016	/	Journal of allied health	45	3	225-229	Excluded during title/abstract screening
Don't look at my wheelchair! The plasticity of longlasting prejudice.	Galli, Giulia and Lenggenhager, Bigna and Scivoletto, Giorgio and Molinari, Marco and Pazzaglia, Mariella	2015	12	Medical education	49	12	1239-1247	Excluded during title/abstract screening
Transitory spinal accessory nerve injury following post-fossa surgery for Chiari malformation.	Gallo, Pasquale and Sala, Francesco	2015	1	British journal of neurosurgery	29	6	894-896	Excluded during title/abstract screening
Promoting human rights: understanding the barriers to self-help groups for women who are carers of children with disabilities	Galvaan, R. Adams F.	2010	3	South African Journal of Occupational Therapy	40	1	2024-12-16	Excluded during title/abstract screening
Multilevel critical stenosis with minimal functional deficits: a case of cervical spondylotic myelopathy.	Gangavalli, Anup K; Malige, Ajith; Sokunbi, Gbolabo	2018	/	Spinal cord series and cases	4	101680856	104	Excluded during title/abstract screening
Disability concentration and access to rehabilitation services: a pilot spatial assessment applying geographic information system analysis.	Gao, Fengsong; Foster, Michele; Liu, Yan	2019	10//	Disability & Rehabilitation	41	20	2468-2476	Excluded during title/abstract screening
Preventive measures against sexually transmitted infections among female sex workers in Lanzhou, China	Gao, Wenlong and Li, Zhiqiang and Yan, Hong and Wang, Duolao and Li, Ying and Dang, Shaonong and Qiao, Xiaowei	2012	5	Scandinavian Journal of Infectious Diseases	44	5	374-380	Excluded during title/abstract screening
Bilateral Upper Extremity Peripheral Nerve Injury Due to Compartment Syndrome After Drug Intoxication and Hemodialysis.	GÃœVENER, Orhan; ARINCI Ä°NCEL, NurgÃ¼l; SARIKAYA, PÄ±nar MÃ¼ge	2021	01//	Journal of Physical Medicine & Rehabilitation Sciences / Fiziksel Tup ve Rehabilitasyon Bilimleri Dergisi	24	1	66-70	Excluded during title/abstract screening
Loneliness and Activity Engagement Among Rural Homebound Older Adults With and Without Self-Reported Depression.	Garabrant, Alissia A.; Liu, Chiung-ju	2021	09//Sep/Oct2021	American Journal of Occupational Therapy	75	5		Excluded during title/abstract screening
The Brian Blatchford Prize acceptance speech.	Garachon, A.	2004	12	Prosthetics and orthotics international	28	3	216-218	Excluded during title/abstract screening
Upper Extremity Effort Thrombosis.	GARBRECHT, JOHN D.; REYNOLDS, WILLIAM; ROSENTHAL, MICHAEL D.	2020	09//	Journal of Orthopaedic & Sports Physical Therapy	50	9	532-532	Excluded during title/abstract screening
Do older adults with shoulder disorders who meet the minimal clinically important difference also present low disability at discharge? An observational study.	Garcia, Alessandra Narciso; Thigpen, Charles A; Lake, Ashley Davis; Martinez, Corina; Myers, Heather; Cook, Chad	2020	/	Brazilian journal of physical therapy	24	2	152-160	Excluded during title/abstract screening
The Bobath Concept in Walking Activity in Chronic Stroke Measured Through the International Classification of Functioning, Disability and Health.	Garcia, Miguel Benito and Arratibel, Maria Angeles Atin and Azpiroz, Maria Estibaliz Terradillos	2015	12	Physiotherapy Research International	20	4	242-250	Excluded during title/abstract screening
Factors important for good interaction in physiotherapy treatment of persons who have undergone torture: a qualitative study.	Gard, Gunvor	2007	1	Physiotherapy Theory & Practice	23	1	47-55	No intervention reported
Are stabilisation exercises different to other treatments in improving physical activity or reducing disability for people with persistent low back pain? A systematic literature review.	Gardiner, Sara; Daniell, Helena; Smith, Benjamin; Chester, Rachel	2020	11//	International Journal of Therapy & Rehabilitation	27	11		Excluded during title/abstract screening
Perspectives of rural carers on benefits and barriers of receiving occupational therapy via Information and Communication Technologies.	Gardner, Kate and Bundy, Anita and Dew, Angela	2016	4	Australian Occupational Therapy Journal	63	2	117-122	Excluded during title/abstract screening
MANAGEMENT OF ENDOCRINE DISEASE: Neuroendocrine surveillance and management of neurosurgical patients	Garrahy, Aoife and Sherlock, Mark and Thompson, Christopher J.	2017	5	European Journal of Endocrinology	176	5	R217-R233	Excluded during title/abstract screening
Comment on â€œThe Opioid Epidemicâ€...Randolph, S. A. (2017). The opioid epidemic. Workplace Health and Safety , 65 (12), 624.	Gates, Trever	2018	04//	Workplace Health & Safety	66	4	168-168	Excluded during title/abstract screening
Direct health care costs of children and adolescents with Down syndrome.	Geelhoed, Elizabeth A. and Bebbington, Ami and Bower, Carol and , Deshp and e, Aditya and Leonard, Helen	2011	10	Journal of Pediatrics	159	4	541-545	Excluded during title/abstract screening
Caring for children with physical disability in Kenya: potential links between caregiving and carers' physical health.	Geere, J. L. and Gona, J. and Omondi, F. O. and Kifalu, M. K. and Newton, C. R. and Hartley, S.	2013	5	Child: Care, Health & Development	39	3	381-392	Excluded during title/abstract screening
Functional outcome and complications following PHILOS plate fixation in proximal humeral fractures.	Geiger, Emanuel V. and Maier, Marcus and Kelm, Arne and Wutzler, Sebastian and Seebach, Caroline and Marzi, Ingo	2010	1	Acta Orthopaedica et Traumatologica Turcica	44	1	2024-01-06	Excluded during title/abstract screening
Effectiveness of Home-based rehabilitation in improving physical function of persons with Stroke and other physical disability: A systematic review of randomized controlled trials.	Gelaw, Asmare Yitayeh; Janakiraman, Balamurugan; Gebremeskel, Berihu Fisseha; Ravichandran, Hariharasudhan	2020	06//	Journal of Stroke & Cerebrovascular Diseases	29	6	N.PAG-N.PAG	Excluded during title/abstract screening
CORR Insights: Corticosteroid Injections Give Small and Transient Pain Relief in Rotator Cuff Tendinosis: A Meta-analysis.	Gelber, J. D.	2017	1	Clinical orthopaedics and related research	475	1	244-246	Excluded during title/abstract screening
Health care utilization in persons with spinal cord injury: part 1-outpatient services.	Gemperli, A. and Ronca, E. and Scheel-Sailer, A. and Koch, H. G. and Brach, M. and Trezzini, B. and Group, SwiSCI Study	2017	9	Spinal Cord	55	9	823-827	Excluded during title/abstract screening
Chronic persistent pain in victims of torture...The Fifth World Congress on Myofascial Pain and Fibromyalgia, MYOPAIN 2001, Portland, Oregon, USA, September 9-13, 2001	Genefke, I.	2002	3	Journal of Musculoskeletal Pain	10	1	229-259	Excluded during title/abstract screening
A Review of the Effectiveness of Physical Activity Interventions for Adult Males	George, Emma S. and Kolt, Gregory S. and Duncan, Mitch J. and Caperchione, Cristina M. and Mummery, W. K. and , V and elanotte, Corneel and Taylor, Pennie and Noakes, Manny	2012	4	Sports Medicine	42	4	281-300	Excluded during title/abstract screening
Longitudinal Monitoring of Pain Associated Distress With the Optimal Screening for Prediction of Referral and Outcome Yellow Flag Tool: Predicting Reduction in Pain Intensity and Disability.	George, Steven Z.; Li, Cai; Luo, Sheng; Horn, Maggie E.; Lentz, Trevor A.	2020	10//	Archives of Physical Medicine & Rehabilitation	101	10	1763-1770	Excluded during title/abstract screening
Long-term evaluation of multi-disciplinary treatment of morbid obesity in low-income minority adolescents: La Rabida Children's Hospital's FitMatters program	Germann, J. N. and Kirschenbaum, D. S. and Rich, B. H. and O'Koon, J. C.	2006	10	Journal of Adolescent Health	39	4	553-561	Excluded during title/abstract screening
Systematic review of outcome measures of walking training using electromechanical and robotic devices in patients with stroke	Geroin, Christian and Mazzoleni, Stefano and Smania, Nicola and , G and olfi, Marialuisa and Bonaiuti, Donatella and Gasperini, Giulio and Sale, Patrizio and Munari, Daniele and Waldner, Andreas and Spidalieri, Raffaele and Bovolenta, Federica and Picelli, Aless and , ro and Posteraro, Federico and Molteni, Franco and Franceschini, Marco and Group, Italian Robotic Neurorehabilitation Research	2013	11	Journal of Rehabilitation Medicine	45	10	987-996	Excluded during title/abstract screening
Unmet Needs of Individuals With Acute Traumatic Eye Injury.	Gerolamo, Angela M.; Gentsch, Alexzandra; Alexander, Rachel; Paglia, Helen; Schlegel, Lauren; Rising, Kristin L.	2022	03//	Journal of Visual Impairment & Blindness	116	2	154-166	Excluded during title/abstract screening
Gender differences in health and health care utilisation in various ethnic groups in the Netherlands: a cross-sectional study.	Gerritsen, Annette A. M. and Deville, Walter L.	2009	4	BMC Public Health	9		109	Excluded during title/abstract screening
Rehabilitative post-acute care: A benefit for patients with cognitive impairment	Geschwindner H.; Schubert M.; Bieri-Bruning G.	2022	/	European Geriatric Medicine	13	Supplement 1	S354	Excluded during title/abstract screening
Psychogenic anorexia and non-alcoholic Wernicke's encephalopathy: Complete clinicoradiological recovery with thiamine	Ghosal A.; Bhattacharya K.; Shobhana A.	2021	/	Journal of Acute Disease	10	1	42-44	Excluded during title/abstract screening
A tool to enhance occupational therapy reasoning from ICF perspective: The Hasselt Occupational Performance Profile (H-OPP).	Ghysels, R. and Vanroye, E. and Westhovens, M. and Spooren, A.	2017	3	Scandinavian Journal of Occupational Therapy	24	2	126-135	Excluded during title/abstract screening
Experiences with using a pushrim-activated power-assisted wheelchair for community-based occupations: a qualitative exploration.	Giesbrecht, Ed M. and Ripat, Jacquie D. and Cooper, Juliette E. and Quanbury, Arthur O.	2011	4	Canadian Journal of Occupational Therapy - Revue Canadienne d Ergotherapie	78	2	127-136	Excluded during title/abstract screening
A program to prevent functional decline in physically frail, elderly persons who live at home.	Gill, Thomas M. and Baker, Dorothy I. and Gottschalk, Margaret and Peduzzi, Peter N. and Allore, Heather and Byers, Amy	2002	10	New England Journal of Medicine	347	14	1068-1074	Excluded during title/abstract screening
Broadening the Conceptualization of Participation of Persons With Physical Disabilities: A Configurative Review and Recommendations	Ginis, Kathleen A. Martin and Evans, M. Blair and Mortenson, W. Ben and Noreau, Luc	2017	2	Archives of Physical Medicine & Rehabilitation	98	2	395-402	Excluded during title/abstract screening
Effect of an in-home occupational and physical therapy intervention on reducing mortality in functionally vulnerable older people: preliminary findings.	Gitlin, Laura N. and Hauck, Walter W. and Winter, Laraine and Dennis, Marie P. and Schulz, Richard	2006	6	Journal of the American Geriatrics Society	54	6	950-955	Excluded during title/abstract screening
Integrating disability studies concepts into occupational therapy education using service learning.	Gitlow, Lynn and Flecky, Kathleen	2005	9	American Journal of Occupational Therapy	59	5	546-553	Excluded during title/abstract screening
A population-based study of treated mental health and persistent pain conditions after transport injury.	Giummarra, Melita J; Black, Oliver; Smith, Peter; Collie, Alex; Hassani-Mahmooei, Behrooz; Arnold, Carolyn A; Gong, Jennifer; Gabbe, Belinda J	2018	/	Injury	49	10	1787-1795	Excluded during title/abstract screening
Neuroscience and the treatment of mentally ill criminal offenders: some ethical issues	Gkotsi, Georgia-Martha and Benaroyo, Lazare	2011	1	Journal of Ethics in Mental Health	6		2024-01-07	Excluded during title/abstract screening
Effects of antecedent flexibility conditioning on neuromuscular and sensorimotor performance during exercise-induced muscle damage	Gleeson, Nigel and Eston, Roger and Minshull, Claire and Bailey, Andrew and Kitani, Hameed Al and Darain, Haider and Yates, Christopher and Rees, David	2013	12	Journal of Exercise Science & Fitness	11	2	107-117	Excluded during title/abstract screening
Underestimating physical function gains: comparing FIM motor subscale and interRAI post acute care activities of daily living scale.	Glenny, Christine and Stolee, Paul and Thompson, Mary and Husted, Janice and Berg, Katherine	2012	6	Archives of Physical Medicine & Rehabilitation	93	6	1000-1008	Excluded during title/abstract screening
Vocational rehabilitation: a multidisciplinary intervention	Gobelet, C. and Luthi, F. and Al-Khodairy, A. T. and Chamberlain, M. A.	2007	9	Disability & Rehabilitation	29	17	1405-1410	Excluded during title/abstract screening
Psychotherapy for Functional Neurological (Conversion) Disorder: A Case Bridging Mind, Brain, and Body	Godena E.J.; Perez D.L.; Crain L.D.; Fishel A.K.; Flaherty A.; Harley R.; Cohen J.N.	2021	/	Journal of Clinical Psychiatry	82	6	21ct14246	Excluded during title/abstract screening
Effects of education on return-to-work status for people with fear-avoidance beliefs and acute low back pain.	Godges, Joseph J. and Anger, Marie A. and Zimmerman, Grenith and Delitto, Anthony	2008	2	Physical Therapy	88	2	231-239	Excluded during title/abstract screening
Quality of life following a major lower limb amputation in Johannesburg, South Africa	Godlwana L. Stewart A. Musenga, E.	2012	7	South African Journal of Physiotherapy	68	2	17-22	Excluded during title/abstract screening
Test-Retest Reliability and Validity of the Malay Version Life Habits Assessment (LIFE-H 3.1) to Measure Social Participation in Adults With Physical Disabilities.	Goh, Hui-Ting and , Ramach and ram, Kavithah and Ahmad-Fauzi, Aishah and Subamanian, Pathmawati	2016	7	Journal of Geriatric Physical Therapy	39	3	132-139	Excluded during title/abstract screening
Social Participation Determines Quality of Life Among Urban-Dwelling Older Adults With Stroke in a Developing Country.	Goh, Hui-Ting; Tan, Maw-Pin; Mazlan, Mazlina; Abdul-Latif, Lydia; Subramaniam, Pathmawati	2019	/	Journal of geriatric physical therapy (2001)	42	4	E77-E84	Excluded during title/abstract screening
GAPcare: The Geriatric Acute and Post-acute Fall Prevention Intervention-a pilot investigation of an emergency departmentbased fall prevention program for community-dwelling older adults	Goldberg, Elizabeth M.; Resnik, Linda; Marks, Sarah J.; Merchant, Roland C.	2019	/	Pilot and Feasibility Studies	5	1	106	Excluded during title/abstract screening
A two-part success formula.	Golden, Sue	2006	1	Rehab management	19	2	50-5, 57	Excluded during title/abstract screening
Commentary on measuring disability.	Goldman, Howard H.	2013	9	Archives of Physical Medicine & Rehabilitation	94	9	1687-1689	Excluded during title/abstract screening
Case Report: De Novo and Persistent Psychosis After Withdrawal From Chronic Opioid Therapy	Goldstein B.N.; Jimenez X.F.	2022	/	Journal of Psychiatric Practice	28	5	431-435	Excluded during title/abstract screening
Five years after development of the national disability, health and rehabilitation plan for Ukraine: Achievements and challenges.	Golyk, Volodymyr; Syvak, Oksana; Grabljevec, Klemen; Tederko, Piotr; Gutenbrunner, Christoph; Nugraha, Boya	2021	/	Journal of rehabilitation medicine	53	3	jrm00160	Excluded during title/abstract screening
Physical/functional rehabilitation in Brazil: spatiotemporal analysis of the offer in the Public Healthcare System.	Gomes, Suzy Maria; Miranda, Gabriella Morais Duarte; Sousa, Fabiana de Oliveira Silva; Nascimento, Cynthia Maria Barboza do; Lima, Maria Luiza Lopes Timoteo de; Silva, Vanessa de Lima; Vilela, Mirella Bezerra Rodrigues	2023	/	Ciencia & saude coletiva	28	2	373-383	Excluded during title/abstract screening
Effectiveness of community occupational therapy intervention in, with and from the community in people with disabilities in azrou (Morocco)	Gonzalez-Bernal, Jeronimo J.; Eiguren-Munitis, Leire; Gonzalez-Santos, Josefa; Santamaria-Pelaez, Mirian; Soto-Camara, Raul; Rodriguez-Fernandez, Paula	2021	/	International Journal of Environmental Research and Public Health	18	11	5602	Excluded during title/abstract screening
The influence of rural versus urban residence on utilization and receipt of care for chronic low back pain.	Goode, Adam P. and Freburger, Janet K. and Carey, Timothy S.	2013	1	Journal of Rural Health	29	2	205-214	Excluded during title/abstract screening
Physiotherapy as a first point of contact in general practice: a solution to a growing problem?.	Goodwin, Rob W. and Hendrick, Paul A.	2016	9	Primary Health Care Research & Development	17	5	489-502	Excluded during title/abstract screening
Functional outcome following stroke in children.	Gordon, Anne L. and Ganesan, Vijeya and Towell, Anthony and Kirkham, Fenella J.	2002	6	Journal of child neurology	17	6	429-434	Excluded during title/abstract screening
Exploring the Effects of the Human-Animal Relationship on Care-Farms in the Context of Trauma Histories	Gorman R.; Cacciatore J.	2023	/	Anthrozoos	36	2	163-177	Excluded during title/abstract screening
Supporting Literacy Instruction for Students With Extensive Support Needs in Rural Settings Through Collaboration: So Much Better When We Work Together!	Gosselin, Katrine S.; Sundeen, Todd H.	2019	03//	Rural Special Education Quarterly	38	1	53-64	Excluded during title/abstract screening
Pulmonary rehabilitation in resource poor settings	Gothi, D. and Joshi, J. M.	2011	7	Indian Journal of Chest Diseases & Allied Sciences	53	3	163-172	Excluded during title/abstract screening
Skin flora: implications for nursing	Gould, Dinah	2012	1	Nursing Standard	26	33	48-56	Excluded during title/abstract screening
Visa ban physio earns his right to stay in the UK.	Gould, Mark	2018	07/18/	Frontline (20454910)	24	13	14-14	Excluded during title/abstract screening
Pro Bono Services in 4 Health Care Professions: A Discussion of Exemplars.	Goupil, Kassandre; Kinsinger, F. Stuart	2020	12//	Journal of Chiropractic Humanities	27		21-28	Excluded during title/abstract screening
'No one prepared me to go home': Cerebrovascular accident survivors' experiences of community reintegration in a peri-urban context.	Govender, Pragashnie; Naidoo, Deshini; Bricknell, Kiara; Ayob, Zainab; Message, Holly; Njoko, Sibongiseni	2019	/	African journal of primary health care & family medicine	11	1	e1-e8	Excluded during title/abstract screening
Pushing the boat out for patients.	Gradwell, Elizabeth	2019	04/10/	Frontline (20454910)	25	7	34-37	Excluded during title/abstract screening
The motivations and aspirations of Indian physiotherapists who migrate overseas to study and work: a grounded theory study.	Grafton, Kate; Gordon, Frances	2019	09//	Physiotherapy	105	3	385-395	Excluded during title/abstract screening
A grounded theory study of the narrative behind Indian physiotherapists global migration	Grafton, Kate; Gordon, Frances	2019	/	The International journal of health planning and management	34	2	657-671	Excluded during title/abstract screening
Effectiveness of occupational performance coaching in improving children's and mothers' performance and mothers' self-competence.	Graham, Fiona and Rodger, Sylvia and Ziviani, Jenny	2013	1	American Journal of Occupational Therapy	67	1	2024-10-18	Excluded during title/abstract screening
A posture and mobility training package for care home staff: results of a cluster randomised controlled feasibility trial (the PATCH trial).	Graham, Liz; Ellwood, Alison; Hull, Karen; Fisher, Jill; Cundill, Bonnie; Holland, Michael; Goodwin, Madeline; Clarke, David; Hawkins, Rebecca; Hulme, Claire; Patel, Ismail; Kelly, Charlotte; Williams, Rachel; Farrin, Amanda; Forster, Anne	2020	09//	Age & Ageing	49	5	821-828	Excluded during title/abstract screening
Play Experiences of Children With a High Level of Physical Disability.	Graham, Naomi; Mandy, Anne; Clarke, Channine; Morriss-Roberts, Christopher	2019	/	The American journal of occupational therapy : official publication of the American Occupational Therapy Association	73	6	7306205010p1-7306205010p10	Excluded during title/abstract screening
Osteoporosis among young adults with complex physical disabilities.	Grainger, Michelle and Dilley, Carol and Wood, Neil and Castledine, George	2011	2	British Journal of Nursing	20	3	171-175	Excluded during title/abstract screening
Effectiveness of a Functional Literacy Program for Sheltered Homeless Adults.	Grajo, Lenin C.; Gutman, Sharon A.; Gelb, Hannah; Langan, Katie; Marx, Karen; Paciello, Devon; Santana, Christie; Sgandurra, Ashley; Teng, Krysti	2020	1	OTJR: Occupation, Participation & Health	40	1	17-26	No health outcomes
"Do I need it? Do I really need it?" Elderly peoples experiences of unmet assistive technology device needs.	Gramstad, Astrid and Storli, Sissel Lisa and Hamran, Torunn	2013	7	Disability & Rehabilitation Assistive Technology	8	4	287-293	Excluded during title/abstract screening
Older individuals' experiences during the assistive technology device service delivery process.	Gramstad, Astrid and Storli, Sissel Lisa and Hamran, Torunn	2014	7	Scandinavian Journal of Occupational Therapy	21	4	305-312	Excluded during title/abstract screening
Promoting strength and balance in adolescents during physical education: effects of a short-term resistance training	Granacher, Urs and Muehlbauer, Thomas and Doerflinger, Britta and Strohmeier, Ralf and Gollhofer, Albert	2011	4	Journal of Strength & Conditioning Research (Lippincott Williams & Wilkins)	25	4	940-949	Excluded during title/abstract screening
Prevalence of musculoskeletal disorders and rheumatic diseases in an urban community in Monagas State, Venezuela: a COPCORD study.	Granados, Ysabel and Cedeno, Ligia and Rosillo, Celenia and Berbin, Sol and Azocar, Miriam and Molina, Maria Elena and Lara, Onelia and Sanchez, Gloris and Pelaez-Ballestas, Ingris	2015	5	Clinical rheumatology	34	5	871-877	Excluded during title/abstract screening
Cohabitants' perspective on housing adaptations: a piece of the puzzle	Granbom, Marianne; Ekstam, Lisa; Taei, Afsaneh	2017	/	Scandinavian journal of caring sciences	31	4	805-813	Excluded during title/abstract screening
Helping Older Adults Age in Place Environmental Modifications of the CAPABLE Program.	Granbom, Marianne; Evelyn-Gustave, Allyson; Gitlin, Laura N.; Szanton, Sarah	2018	09/10/	OT Practice	23	16		Excluded during title/abstract screening
Influence of the Generation of Motor Mental Images on Physiotherapy Treatment in Patients with Chronic Low Back Pain.	Grande-Alonso, Monica; Garrigos-Pedron, Miriam; Cuenca-Martinez, Ferran; Vidal-Quevedo, Celia; Prieto-Aldana, Maria; La Touche, Roy; Gil-Martinez, Alfonso	2020	/	Pain physician	23	4	E399-E408	Excluded during title/abstract screening
Occupational therapists' perceptions of their role with people who are homeless	Grandisson M, Mitchell-Carvalho M, Tang V, Korner-Bitensky N.	2009	11	British Journal of Occupational Therapy	72	11	491-498	No participant perspective
Why Has So Little Progress Been Made in the Practice of Occupational Therapy in Relation to Sexuality?.	Grath, Margaret Mc and Sakellariou, Dikaios	2016	1	American Journal of Occupational Therapy	70	1	70013600101-70013600105	Excluded during title/abstract screening
Rural-urban disparities in health care costs and health service utilization following pediatric mild traumatic brain injury.	Graves, Janessa M.; Mackelprang, Jessica L.; Moore, Megan; Abshire, Demetrius A.; Rivara, Frederick P.; Jimenez, Nathalia; Fuentes, Molly; Vavilala, Monica S.	2019	04//	Health Services Research	54	2	337-345	Excluded during title/abstract screening
New primary palliative care (PC) model for community cancer clinics (CCC)	Gray, Deborah and Struve, Stephanie and Huibregtse, Carol and Chen, Qiaofang	2016	1	Journal of Clinical Oncology	34	29	159-159	Excluded during title/abstract screening
Explanatory multivariate modeling for disability, pain, and claims in patients with spine pain via a physical therapy direct access model of care.	Green, Christopher E.; Pastore, Anthony; Cronley, Leah; Walker, Merritt D.; Thigpen, Charles A.; Cook, Chad E.; Givens, Deborah L.	2019	09//	Journal of Back & Musculoskeletal Rehabilitation	32	5	769-777	Excluded during title/abstract screening
Supportive housing best practices in a mid-sized US urban community	Greenberg, Brian and Korb, Sophia and Cronon, Kristen and Anderson, Robert	2013	4	Housing, Care & Support	16	1	2024-06-15	Excluded during title/abstract screening
The impact of function on work status for community dwelling disabled persons with arthritis: An analysis of the National Health Interview Survey Disability Supplement	Greene, B. L. Milidonis MK.	2005	1	Work	24	1	71-76	Excluded during title/abstract screening
Understanding the lived experiences of patients: application of a phenomenological approach to ethics.	Greenfield, Bruce H. and Jensen, Gail M.	2010	8	Physical Therapy	90	8	1185-1197	Excluded during title/abstract screening
Communication and context are important to Indigenous children with physical disability and their carers at a community-based physiotherapy service: a qualitative study.	Greenstein, Caroline and Lowell, Anne and Thomas, David	2016	1	Journal of Physiotherapy	62	1	42-47	Excluded during title/abstract screening
Insecurity: Issues and Concerns	Greer, E.	2007	1	Occupational Therapy in Mental Health	23	3	127-132	Excluded during title/abstract screening
Risk assessment analysis of the future technical unit dedicated to the evaluation and treatment of motor disabilities.	Grelier, S. and Thetio, M. and Quentin, V. and Achache, V. and Sanchez, N. and Leroux, V. and , Dur and , E. and Pequignot, R.	2011	3	Annals of Physical & Rehabilitation Medicine	54	2	73-87	Excluded during title/abstract screening
Patient Case Formulations and Oppressive Disability Discourses in Occupational Therapy Education	Grenier, Marie-Lyne	2021	/	Canadian journal of occupational therapy. Revue canadienne d'ergotherapie			84174211005882	Excluded during title/abstract screening
A questionnaire study to explore the views of people with multiple sclerosis of using smartphone technology for health care purposes.	Griffin, Nicola; Kehoe, Maria	2018	/	Disability and Rehabilitation: An International, Multidisciplinary Journal	40	12	1434-1442	Excluded during title/abstract screening
Websites related to volume 25, issue 1	Griffiths, Y.	2011	1	Occupational Therapy in Health Care	25	1	91-93	Excluded during title/abstract screening
Assessment of functioning in the acute hospital: operationalisation and reliability testing of ICF categories relevant for physical therapists interventions.	Grill, Eva and Gloor-Juzi, Thomas and Huber, Erika O. and Stucki, Gerold	2011	1	Journal of Rehabilitation Medicine	43	2	162-173	Excluded during title/abstract screening
The ICF and Florence Nightingale - bringing data to statistical proof.	Grill, Eva and Muller, Martin	2011	11	Journal of Rehabilitation Medicine	43	11	1041-1042	Excluded during title/abstract screening
Helping the Homeless: An Occupational Therapy Perspective	Griner, K. R.	2006	1	Occupational Therapy in Mental Health	22	1	49-61	Wrong article type
Ultrasound-guided Cubital Tunnel Injection: A Review and Exploration of Utility as a Diagnostic Aid in Mild or Nonclassic Cubital Tunnel Patients	Gronbeck, Christian; Rodner, Craig M.; Wolf, Jennifer	2020	/	Techniques in Orthopaedics				Excluded during title/abstract screening
Participation patterns of urban preschoolers attending Head Start.	Gronski, Meredith P. and Niemann, Ann and Berg, Christine	2013	1	OTJR: Occupation, Participation and Health	33	2	68-75	Excluded during title/abstract screening
Manual therapy for mechanical neck disorders: a systematic review	Gross, A. R. and Kay, T. and Hondras, M. and Goldsmith, C. and Haines, T. and Peloso, P. and Kennedy, C. and Hoving, J.	2002	1	Manual therapy	7	3	131-149	Excluded during title/abstract screening
What is the rate of functional improvement during occupational rehabilitation in workers' compensation claimants?.	Gross, Douglas P. and Haws, Calvin and Niemelainen, Riikka	2012	9	Journal of Occupational Rehabilitation	22	3	292-300	Excluded during title/abstract screening
Evaluation of a knowledge translation initiative for physical therapists treating patients with work disability.	Gross, Douglas P. and Lowe, Audrey	2009	1	Disability & Rehabilitation	31	11	871-879	Excluded during title/abstract screening
Device use: walking AIDS, braces, and orthoses for symptomatic knee osteoarthritis	Gross, K. Douglas	2010	8	Clinics in geriatric medicine	26	3	479-502	Excluded during title/abstract screening
Transobturator tape removal using a combined vaginal-transcutaneous approach for intractable groin pain.	Gruber, Daniel D. and , Hern and ez, S and L., ra and Wright, Johnnie Jr and Fischer, John R.	2011	1	Female Pelvic Medicine & Reconstructive Surgery	17	1	55-57	Excluded during title/abstract screening
Can home health aids using the clinical algorithm Algo choose the right bath seat for clients having a straightforward problem?.	Guay, Manon and Dubois, Marie-France and Desrosiers, Johanne	2014	2	Clinical rehabilitation	28	2	172-182	Excluded during title/abstract screening
Interrater reliability of Algo used by non-occupational therapist members of homecare interdisciplinary teams.	Guay, Manon and Gagnon, Marilyn and Ruest, Melanie and Bourget, Annick	2017	5	Disability & Rehabilitation	39	9	883-888	Excluded during title/abstract screening
Can "severity-intensity" be the conceptual basis of an alternative payment model for therapy services provided under Medicare?.	Guccione, Andrew A. and Harwood, Kenneth J. and Goldstein, Marc S. and Miller, Sarah C.	2011	10	Physical Therapy	91	10	1564-1569	Excluded during title/abstract screening
Preliminary Aquatic Physical Therapy Core Sets for Children and Youth With Neurological Disorders: A Consensus Process	Gueita-Rodriguez, Javier; Garcia-Muro, Francisco; Rodriguez-Fernandez, Angel L; Cano-Diez, Beatriz; Chavez-Santacruz, David; Palacios-Cena, Domingo	2019	/	Pediatric physical therapy : the official publication of the Section on Pediatrics of the American Physical Therapy Association	31	3	272-278	Excluded during title/abstract screening
Pediatric powered wheelchairs: results of a national survey of providers.	Guerette, Paula and Tefft, Donita and Furumasu, Jan	2005	1	Assistive Technology	17	2	144-158	Excluded during title/abstract screening
Issues concerning scientific production of including people with disabilities at work	Guimaraes, B.M.; Martins, L.B.; Barkokebas Junior, B.	2012	/	Work (Reading, Mass.)	41 Suppl 1		4722-4728	Excluded during title/abstract screening
Young people with psychiatric disabilities and their views of day centres.	Gunnarsson, A. Birgitta and Eklund, Mona	2017	5	Scandinavian Journal of Occupational Therapy	24	3	167-177	Excluded during title/abstract screening
Arthrocentesis and lavage for treating temporomandibular joint disorders	Guo, C. and Shi, Z. and Revington, P.	2009	1	Cochrane Database of Systematic Reviews			N.PAG-N.PAG	Excluded during title/abstract screening
Oxidation- and CaMKII-Mediated Sarcoplasmic Reticulum Ca2+ Leak Triggers Atrial Fibrillation in Aging	Guo, Xiaoxiao and Yuan, Su and Liu, Zhenyu and Fang, Quan	2014	6	Journal of cardiovascular electrophysiology	25	6	645-652	Excluded during title/abstract screening
A Model for Interdisciplinary Service-Learning Experience for Social Change	Gupta, J.	2006	1	Journal of Physical Therapy Education	20	3	55-60	Excluded during title/abstract screening
Disruption of the transient receptor potential vanilloid 1 can affect survival, bacterial clearance, and cytokine gene expression during murine sepsis	Guptill, V. and Cui, X. and Khaibullina, A. and Keller, J. M. and Spornick, N. and Mannes, A. and Iadarola, M. and Quezado, Z. M. and Guptill, Virginia and Cui, Xizhong and Khaibullina, Alfia and Keller, Jason M. and Spornick, Nicholas and Mannes, Andrew and Iadarola, Michael and Quezado, Zenaide M. N.	2011	1	Anesthesiology	114	5	1190-1199	Excluded during title/abstract screening
Hannover model for the implementation of physical and rehabilitation medicine teaching in undergraduate medical training.	Gutenbrunner, Christoph and Schiller, Jorg and Schwarze, Monika and Fischer, Volkhard and Paulmann, Volker and Haller, Herrmann and Kuther, Gerald	2010	3	Journal of Rehabilitation Medicine	42	3	206-213	Excluded during title/abstract screening
Resistance training improves gait kinematics in persons with multiple sclerosis	Gutierrez, G. M. and Chow, J. W. and Tillman, M. D. and McCoy, S. C. and Castellano, V. and White, L. J.	2005	9	Archives of Physical Medicine & Rehabilitation	86	9	1824-1829	Excluded during title/abstract screening
Pilot effectiveness of a stress management program for sheltered homeless adults with mental illness: A two-group controlled study	Gutman SA; Barnett S; Fischman L; Halpern J; Hester G; Kerrisk C; McLaughlin T; Ozel E; Wang H	2019	/	Occupational Therapy in Mental Health	35	1	59-71	Wrong article type
Understanding the lived experience of formerly homeless adults as they, transition to supportive housing	Gutman, S. A. RaphaelGreenfield EI.	2015	1	Occupational Therapy in Mental Health	31	1	35-49	Excluded during title/abstract screening
Working With Marginalized Populations.	Gutman, Sharon A	2021	/	The American journal of occupational therapy : official publication of the American Occupational Therapy Association	75	6		Excluded during title/abstract screening
Effectiveness of a supportive housing program for homeless adults with mental illness and substance use: A two-group controlled trial.	Gutman, Sharon A. and RaphaelGreenfield, Emily I.	2017	1	The British Journal of Occupational Therapy	80	5	286-293	Excluded during title/abstract screening
Feasibility and Acceptability of a Pilot Housing Transition Program for Homeless Adults with Mental Illness and Substance Use.	Gutman, Sharon A. and Raphael-Greenfield, Emily I. and Simon, Phyllis M.	2016	1	Occupational Therapy in Health Care	30	2	124-138	Excluded during title/abstract screening
Disability and rehabilitation in Mexico.	Guzman, Juan Manuel and Salazar, Elva Garcia	2014	1	American Journal of Physical Medicine & Rehabilitation	93	1	S36-8	Excluded during title/abstract screening
Botulinum toxin type A combined with neurodynamic mobilization for lower limb spasticity: a case report	H., Jorge VillafaÃ±e	2013	1	Journal of Chiropractic Medicine	12	1	39-44	Excluded during title/abstract screening
Mentally disordered offenders' abilities in occupational performance and social participation.	H., Lindstedt and A., Soderlund and G., Stalenheim and Sjoden, P. O.	2004	1	Scandinavian Journal of Occupational Therapy	11	3	118-127	Excluded during title/abstract screening
Transient bilateral osteoporosis of the hip mistaken for septic arthritis: Unusual presentation in a non-pregnant woman.	H., Malik and S., Malik and A., Gambhir and Clayson, A.	2003	12	European Journal of Orthopaedic Surgery and Traumatology	13	4	248-250	Excluded during title/abstract screening
Self-management of musculoskeletal hand pain and hand problems in community-dwelling adults aged 50 years and older: results from a cross-sectional study in a UK population.	H., Myers and K., Dziedzic and E., Nicholls and Croft, P.	2016	1	BMC Musculoskeletal Disorders	17	1	2024-01-11	Excluded during title/abstract screening
Transient sixth nerve palsies and torticollis secondary to parietal arteriovenous malformation.	H., Per and B., Tucer and H., Gumus and A., Kurtsoy and , Kum and as, S.	2007	12	Pediatric neurosurgery	43	1	32-35	Excluded during title/abstract screening
Combined adductor canal and sciatic nerve block compared with local intraarticular infiltration analgesia for total knee arthroplasty: A prospective blinded randomized controlled study.	H., Rizk and Y., Hosni and Abdeldayem, S.	2017	1	Current Orthopaedic Practice	28	2	179-183	Excluded during title/abstract screening
Are nursing home patients with dementia diagnosis at increased risk for inadequate pain treatment.	H.A., Nygaard and , Jarl and , M.	2005	8	International journal of geriatric psychiatry	20	8	730-737	Excluded during title/abstract screening
Circle of Willis variation in a complex stroke presentation: A case report.	H.C.A., Emsley and C.A., Young and White, R. P.	2006	1	BMC Neurology	6		Arte Number: 13. ate of Pubaton: 15 Mar 2006	Excluded during title/abstract screening
Spinal tuberculosis: Uncommon but not unseen.	H.I., Kawsar and Gopalakrishna, K. V.	2013	5	Infectious Diseases in Clinical Practice	21	3	192-195	Excluded during title/abstract screening
Schwannomas of the upper extremity.	H.J., Kang and S.J., Shin and Kang, E. S.	2000	1					Excluded during title/abstract screening
Autologous Hematopoietic Stem Cell Transplantation for Autoimmune Disease-Is It Now Ready for PrimeTime?.	H.L., Atkins and P.A., Muraro and Laar J.M., van and Pavletic, S. Z.	2012	1	Biology of Blood and Marrow Transplantation	18	1	S177-S183	Excluded during title/abstract screening
Adjuvant occupational therapy improves long-term depression recovery and return-to-work in good health in sick-listed employees with major depression: Results of a randomised controlled trial.	H.L., Hees and G., De Vries and M.W.J., Koeter and Schene, A. H.	2013	4	Occupational and environmental medicine	70	4	252-260	Excluded during title/abstract screening
Tubercular Infection After Arthroscopic Anterior Cruciate Ligament Reconstruction.	H.L., Nag and D.S., Neogi and N., A.R. and A.K., V. and C.S., Yadav and Singh, U.	2009	2	Arthroscopy - Journal of Arthroscopic and Related Surgery	25	2	131-136	Excluded during title/abstract screening
Prescribing Exercise to Individuals with Disabilities: What Are the Concerns?.	H.L., Osoria and Blauwet, C. A.	2017	1	Current Sports Medicine Reports	16	4	268-273	Excluded during title/abstract screening
Post-myelography paraplegia in a woman with thoracic stenosis.	H.M., Soliman and P.M., Arnold and Madarang, E. J.	2013	5	Journal of Spinal Cord Medicine	36	3	247-249	Excluded during title/abstract screening
The efficacy of continuous bupivacaine infiltration following anterior cruciate ligament reconstruction.	H.R., Hoenecke Jr. and P.A., Pulido and B.A., Morris and Fronek, J.	2002	10	Arthroscopy	18	8	854-858	Excluded during title/abstract screening
Longitudinal follow-up of families and young children with traumatic brain injury.	H.T., Keenan and D.K., Runyan and Nocera, M.	2006	1	Pediatrics	117	4	1291-1297	Excluded during title/abstract screening
Child outcomes and family characteristics 1 year after severe inflicted or noninflicted traumatic brain injury.	H.T., Keenan and D.K., Runyan and Nocera, M.	2006	2	Pediatrics	117	2	317-324	Excluded during title/abstract screening
Sedative load among community-dwelling people aged 75 years or older: Association with balance and mobility.	H.T., Taipale and J.S., Bell and D., Gnjidic and R., Sulkava and Hartikainen, S.	2012	4	Journal of clinical psychopharmacology	32	2	218-224	Excluded during title/abstract screening
Preoperative Factors Predict Postoperative Trajectories of Pain and Disability Following Surgery for Degenerative Lumbar Spinal Stenosis.	HÃ©bert, Jeffrey J.; Abraham, Edward; Wedderkopp, Niels; Bigney, Erin; Richardson, Eden; Darling, Mariah; Hall, Hamilton; Fisher, Charles G.; Rampersaud, Y. Raja; Thomas, Kenneth C.; Jacobs, W. Bradley; Johnson, Michael; Paquet, JÃ©rÃ´me; Attabib, Najmedden; Jarzem, Peter; Wai, Eugene K.; Rasoulinejad, Parham; Ahn, Henry; Nataraj, Andrew; Stratton, Alexandra	2020	11//	Spine (03622436)	45	21	E1421-E1430	Excluded during title/abstract screening
Difficulties Experienced in Setting and Achieving Goals by Participants of a Falls Prevention Programme: A Mixed-Methods Evaluation	Haas, Romi and Mason, Wendy and Haines, Terry P.	2014	10	Physiotherapy Canada	66	4	413-422	Excluded during title/abstract screening
Morphological study on the pressure ulcer-like dermal lesions formed in the rat heel skin after transection of the sciatic nerves.	Haba, Daijiro and Minami, Chie and Miyagawa, Miki and Arakawa, Takamitsu and Miki, Akinori	2017	1	Acta Histochemica	119	1	39-47	Excluded during title/abstract screening
Intra-articular methylprednisolone acetate injection at the knee joint and the hypothalamic-pituitary-adrenal axis: a randomized controlled study.	Habib, George and Jabbour, Adel and Artul, Suheil and Hakim, Geries	2014	1	Clinical rheumatology	33	1	99-103	Excluded during title/abstract screening
The effect of intra-articular injection of betamethasone acetate/betamethasone sodium phosphate on blood glucose levels in controlled diabetic patients with symptomatic osteoarthritis of the knee.	Habib, George and Safia, Ahmed	2009	1	Clinical rheumatology	28	1	85-87	Excluded during title/abstract screening
The effect of intra-articular injection of Diprospan at the knee joint on the hypothalamic-pituitary-adrenal axis.	Habib, George and Zahran, Rana and Najjar, Ronza and Badarny, Samih and Jabbour, Adel and Artul, Suheil and Hakim, Geries and Jabaly-Habib, Haneen	2015	1	Swiss Medical Weekly	145		w14134	Excluded during title/abstract screening
Views of health professionals on discussing sexual issues with patients.	Haboubi, N. H. J. and Lincoln, N.	2003	3	Disability & Rehabilitation	25	6	291-296	Excluded during title/abstract screening
Combining multiple approaches for the secondary prevention of vascular events after stroke: a quantitative modeling study	Hackam, D. G. and Spence, J. D. and Hackam, Daniel G. and Spence, J. D.	2007	6	Stroke (00392499)	38	6	1881-1885	Excluded during title/abstract screening
DELIVERING REHABILITATION for PEOPLE with BLEEDING DISORDERS during AN ENERGY CRISIS: The LEBANESE EXPERIENCE	Haddad C.	2022	/	Haemophilia	28	SUPPL 1		Excluded during title/abstract screening
Functional independence measure predicts the outcome of clean intermittent catheterization training in patients with multiple sclerosis.	Haddad, Rebecca; Turmel, Nicolas; Lagnau, Philippe; Chesnel, Camille; Le Breton, Frederique; Amarenco, Gerard; Hentzen, Claire	2022	/	Annals of physical and rehabilitation medicine	65	2	101539	Excluded during title/abstract screening
Embracing digital technology in response to the COVID - 19 pandemic: A patient satisfaction service evaluation	Hadley-Barrows T.; Harrison T.; Sedgwick K.; Leslie R.	2022	/	Physiotherapy (United Kingdom)	114	Supplement 1	e6	Excluded during title/abstract screening
West Virginia Advocacy Effort Drives Opioid Legislative Success.	Hager, Mary	2018	04/23/	OT Practice				Excluded during title/abstract screening
Concepts in occupational therapy in relation to the ICF.	Haglund, Lena and Henriksson, Chris	2003	1	Occupational Therapy International	10	4	253-268	Excluded during title/abstract screening
Early physiotherapy for selected patients with acute low back pain leads to small improvements in disability compared with usual care based on advice [commentary].	Hahne, Andrew	2016	7	Journal of Physiotherapy	62	3	167	Excluded during title/abstract screening
Paraplegia After Off-Pump Coronary Artery By-Pass Grafting.	Haidari, Aghigh and Sabzi, Feridoun and Dabiri, Samsam	2017	12	Acta Medica Iranica	55	12	807-811	Excluded during title/abstract screening
Developing world rehabilitation strategy II: flex the muscles, train the brain, and adapt to the impairment	Haig, A. J.	2007	1	Disability & Rehabilitation	29	11	977-979	Excluded during title/abstract screening
Spinal cord injury in the Moroccan healthcare system: A country case study	Hajjioui A.; Fourtassi M.; Boujraf S.	2021	/	IBRO Neuroscience Reports	10		62-65	Excluded during title/abstract screening
Prevalence of disability and rehabilitation needs amongst adult hospitalized patients in a Moroccan university hospital.	Hajjioui, Abderrazak and Fourtassi, Maryam and Nejjari, Chakib	2015	8	Journal of Rehabilitation Medicine	47	7	593-598	Excluded during title/abstract screening
Variation by diagnostic and practice pattern groups in the mobility outcomes of inpatient rehabilitation programs for children and youth.	Haley, S. M. and Dumas, H. M. and Ludlow, L. H.	2001	8	Physical Therapy	81	8	1425-1436	Excluded during title/abstract screening
The influence of the therapist-patient relationship on treatment outcome in physical rehabilitation: a systematic review	Hall, Am and M., a and Ferreira, Paulo H. and Maher, Christopher G. and Latimer, Jane and Ferreira, Manuela L.	2010	8	Physical Therapy	90	8	1099-1110	Excluded during title/abstract screening
State anxiety improves prediction of pain and pain-related disability after 12 weeks in patients with acute low back pain: a cohort study.	Hallegraeff, Joannes M; Kan, Ronald; van Trijffel, Emiel; Reneman, Michiel F	2020	01//	Journal of Physiotherapy (Elsevier)	66	1	39-44	Excluded during title/abstract screening
CE-541-02 POST-COVID AND POSTURAL ORTHOSTATIC TACHYCARDIA SYNDROME	Haloot J.; Kabbani M.; Verduzco-Gutierrez M.; Bhavaraju-Sanka R.; Pillarisetti J.	2022	/	Heart Rhythm	19	5 Supplement	S54	Excluded during title/abstract screening
House-to-house survey of disabilities in rural communities in the north of the West Bank.	Hamdan, M. and Al-Akhras, N.	2009	11	Eastern Mediterranean Health Journal	15	6	1496-1503	Excluded during title/abstract screening
Isolated dorsal dislocation of the tarsal naviculum.	Hamdi, Kaziz and Hazem, Ben Ghozlen and Yadh, Zitoun and Faouzi, Abid	2015	11	Indian Journal of Orthopaedics	49	6	676-679	Excluded during title/abstract screening
Experiences of therapists using feedback-based technology to improve physical function in rehabilitation settings: A qualitative systematic review.	Hamilton, Caitlin; Lovarini, Meryl; McCluskey, Annie; de Campos, Tarcisio Folly; Hassett, Leanne	2019	/	Disability and Rehabilitation: An International, Multidisciplinary Journal	41	15	1739-1750	Excluded during title/abstract screening
Patient and therapist experiences of using affordable feedback-based technology in rehabilitation: A qualitative study nested in a randomized controlled trial.	Hamilton, Caitlin; McCluskey, Annie; Hassett, Leanne; Killington, Maggie; Lovarini, Meryl	2018	/	Clinical Rehabilitation	32	9	1258-1270	Excluded during title/abstract screening
A Scholarship of Practice Revisited: Creating Community-Engaged Occupational Therapy Practitioners, Educators, and Scholars.	Hammel, Joy and Magasi, Susan and Mirza, Mansha Parven and Fischer, Heidi and Preissner, Katharine and Peterson, Elizabeth and Suarez-Balcazar, Yol and , a	2015	1	Occupational Therapy in Health Care	29	4	352-369	Excluded during title/abstract screening
Evaluating use and outcomes of mobility technology: a multiple stakeholder analysis.	Hammel, Joy and Southall, Kenneth and Jutai, Jeffrey and Finlayson, Marcia and Kashindi, Gabriel and Fok, Daniel	2013	7	Disability & Rehabilitation Assistive Technology	8	4	294-304	Excluded during title/abstract screening
Intrinsicality: reconsidering spirituality, meaning(s) and mandates.	Hammell, K. W.	2001	6	Canadian Journal of Occupational Therapy - Revue Canadienne d Ergotherapie	68	3	186-194	Excluded during title/abstract screening
Client-centred practice: Ethical obligation or professional obfuscation?.	Hammell, K. W.	2007	6	British Journal of Occupational Therapy	70	6	264-266	Excluded during title/abstract screening
If human health is impacted by occupational opportunities (and it is), what are we doing about poverty?	Hammell, K. W.	2015	9	Occupational Therapy Now	17	5	14-15	Excluded during title/abstract screening
Occupation, well-being, and culture: Theory and cultural humility.	Hammell, Karen R. Whalley	2013	10	Canadian Journal of Occupational Therapy - Revue Canadienne d Ergotherapie	80	4	224-234	Excluded during title/abstract screening
Critical reflections on occupational justice: Toward a rights-based approach to occupational opportunities.	Hammell, Karen R. Whalley	2017	2	Canadian Journal of Occupational Therapy - Revue Canadienne d Ergotherapie	84	1	47-57	Excluded during title/abstract screening
Occupational injustice: A critique.	Hammell, Karen R. Whalley and Beagan, Brenda	2017	2	Canadian Journal of Occupational Therapy - Revue Canadienne d Ergotherapie	84	1	58-68	Excluded during title/abstract screening
Well-being and occupational rights: an imperative for critical occupational therapy.	Hammell, Karen R. Whalley and Iwama, Michael K.	2012	9	Scandinavian Journal of Occupational Therapy	19	5	385-394	Excluded during title/abstract screening
Reflections on...a disability methodology for the client-centred practice of occupational therapy research.	Hammell, Karen Whalley	2007	12	Canadian Journal of Occupational Therapy - Revue Canadienne d Ergotherapie	74	5	365-369	Excluded during title/abstract screening
Quality of life, participation and occupational rights: A capabilities perspective.	Hammell, Karen Whalley	2015	4	Australian Occupational Therapy Journal	62	2	78-85	Excluded during title/abstract screening
Cross-cultural adaptation and psychometric testing of the Dutch and German versions of the Evaluation of Daily Activity Questionnaire in people with rheumatoid arthritis.	Hammond, Alison; Meesters, Jorit; Niedermann, Karin; Tennant, Alan; Vliet Vlieland, Thea; Tyson, Sarah; Nordenskiold, Ulla	2021	/	Rheumatology international	41	5	951-964	Excluded during title/abstract screening
Modulation of pain in osteoarthritis: the role of nitric oxide	Hancock, C. M. and Riegger-Krugh, C. and Hancock, Celeste M. and Riegger-Krugh, Cheryl	2008	1	Clinical Journal of Pain	24	4	353-365	Excluded during title/abstract screening
Understanding social isolation among urban aging adults: Informing occupation-based approaches.	Hand C, Retrum J, Ware G, Iwasaki P, Moaalii G, Main DS.	2017	1	OTJR Occupation, Participation and Health	37	4	188-198	Wrong population
Bridging theory and practice: Occupational justice and service learning	Hansen, A. M. Witchger	2013	1	Work	45	1	41-58	Excluded during title/abstract screening
Occupational therapy synergy between Comprehensive Community Based Rehabilitation Tanzania and Heifer International to reduce poverty.	Hansen, Anne Marie W. and Chaki, Albert P. and Mlay, Ruth	2013	1	African Journal of Disability	2	1	48	Excluded during title/abstract screening
Bridging theory and practice: occupational justice and service learning.	Hansen, Anne Marie Witchger	2013	1	Work	45	1	41-58	No participant perspective
The relationship between parental health, family functioning and adolescent body mass index	Hanson, C. Carl and Novilla, M. L. M. and Barnes, M. D. and Eggett, D. and Schiffman, L. and Sugiyama, L.	2009	1	International Electronic Journal of Health Education	12		18p-18p	Excluded during title/abstract screening
Repetitive transcranial magnetic stimulation for improving function after stroke	Hao, Z. and Wang, D. and Zeng, Y. and Liu, M.	2013	5	Cochrane Database of Systematic Reviews		5	N.PAG-N.PAG	Excluded during title/abstract screening
Preventing subsequent injury: Healthcare providers' perspectives on untapped potential.	Harcombe, Helen; Richardson, Amy E; Wyeth, Emma H; Derrett, Sarah	2022	/	Injury	53	3	953-958	Excluded during title/abstract screening
The association between volition and participation in adults with acquired disabilities: A scoping review.	Harel-Katz, Hagit; Carmeli, Eli	2019	12//	Hong Kong Journal of Occupational Therapy	32	2	84-96	Excluded during title/abstract screening
Roles of lesioned and nonlesioned hemispheres in reaching performance poststroke	Harrington RM; Chan E; Rounds RK; Wutzke CJ; Dromerick AW; Turkeltaub PE; Harris-Love ML	2020	/	Neurorehabilitation and Neural Repair			34-71	Excluded during title/abstract screening
Idiopathic transient osteoporosis: a hidden cause of hip pain.	Harrington, S. and Smith, J. and Thompson, J. and Laskowski, E.	2000	4	Physician & Sportsmedicine	28	4	82-96	Excluded during title/abstract screening
Outcomes measurement of a wheelchair intervention.	Harris, Frances and Sprigle, Stephen	2008	7	Disability & Rehabilitation Assistive Technology	3	4	171-180	Excluded during title/abstract screening
Reliability and validity of a measure of role functioning among people with psychiatric disabilities.	Harris, Meredith and Gladman, Beverley and Hennessy, Nicole and Lloyd, Chris and Mowry, Bryan and Waghorn, Geoffrey	2011	6	Australian Occupational Therapy Journal	58	3	203-208	Excluded during title/abstract screening
Quadriceps inhibition after repetitive lumbar extension exercise in persons with a history of low back pain	Hart, J. M. and Fritz, J. M. and Kerrigan, D. C. and Saliba, E. N. and Gansneder, B. M. and Ingersoll, C. D.	2006	7	Journal of Athletic Training (National Athletic Trainers' Association)	41	3	264-269	Excluded during title/abstract screening
Quadriceps activation following aerobic exercise in persons with low back pain and healthy controls	Hart, J. M. and Weltman, A. and Ingersoll, C. D.	2010	10	Clinical Biomechanics	25	8	847-851	Excluded during title/abstract screening
Toward a theory-driven classification of rehabilitation treatments.	Hart, Tessa and Tsaousides, Theodore and Zanca, Jeanne M. and Whyte, John and Packel, Andrew and Ferraro, Mary and Dijkers, Marcel P.	2014	1	Archives of Physical Medicine & Rehabilitation	95	1	S33-44.e2	Excluded during title/abstract screening
How Do Intensity and Duration of Rehabilitation Services Affect Outcomes From Severe Traumatic Brain Injury? A Natural Experiment Comparing Health Care Delivery Systems in 2 Developed Nations.	Hart, Tessa and Whyte, John and Poulsen, Ingrid and Kristensen, Karin Spangsberg and Nordenbo, Annette M. and Chervoneva, Inna and Vaccaro, Monica J.	2016	12	Archives of Physical Medicine & Rehabilitation	97	12	2045-2053	Excluded during title/abstract screening
Long-term exercise adherence after intensive rehabilitation for chronic low back pain.	Hartigan, C. and Rainville, J. and Sobel, J. B. and Hipona, M.	2000	3	Medicine & Science in Sports & Exercise	32	3	551-557	Excluded during title/abstract screening
The ICF as a common language for rehabilitation goal-setting: comparing client and professional priorities.	Harty, Michal and Griesel, Maryka and van der Merwe, Aletia	2011	10	Health & Quality of Life Outcomes	9		87	Excluded during title/abstract screening
Two interventions to treat pain disorders and post-traumatic symptoms among Syrian refugees: protocol for a randomized controlled trial.	Hasha, Wegdan; Fadnes, Lars T.; Igland, Jannicke; VÃ¥rdal, Rolf; Giusti, Line Merete; StrÃ¸mme, Elisabeth Marie; Haj-Younes, Jasmin; Heltne, Unni; Kumar, Bernadette N.; Diaz, Esperanza	2019	12/27/	Trials	20	1		Excluded during title/abstract screening
Chronic pain following stroke: Current treatment and perceived effect.	Haslam, Brendon S; Butler, David S; Kim, Anthony S; Carey, Leeanne M	2021	/	Disability and Health Journal	14	1		Excluded during title/abstract screening
Associations between intravaginal practices and bacterial vaginosis in Kenyan female sex workers without symptoms of vaginal infections	Hassan, W. M. and Lavreys, L. and Chohan, V. and Richardson, B. A. and , M and aliya, K. and Ndinya-Achola, J. O. and Kiarie, J. and Jaoko, W. and Holmes, K. K. and , McClell and , R. S. and Hassan, Wisal M. and Lavreys, Ludo and Chohan, Vrasha and Richardson, Barbra A. and , M and aliya, Kishorch and , ra and Ndinya-Achola, Jeckoniah and Kiarie, James and Jaoko, Walter and Holmes, King K. and , …	2007	6	Sexually transmitted diseases	34	6	384-388	Excluded during title/abstract screening
Construct validity and clinical utility of current research criteria of DSM-5 somatic symptom disorder diagnosis in patients with fibromyalgia syndrome.	Hauser, Winfried and Bialas, Patric and Welsch, Katja and Wolfe, Frederick	2015	6	Journal of psychosomatic research	78	6	546-552	Excluded during title/abstract screening
Daily intermittent hypoxia enhances walking after chronic spinal cord injury: a randomized trial	Hayes, Heather B. and Jayaraman, Arun and Herrmann, Megan and Mitchell, Gordon S. and Rymer, William Z. and Trumbower, R and D., y	2014	1	Neurology	82	2	104-113	Excluded during title/abstract screening
Upper-body morbidity after breast cancer: incidence and evidence for evaluation, prevention, and management within a prospective surveillance model of care	Hayes, S and C., ra and Johansson, Karin and Stout, Nicole L. and Prosnitz, Robert and Armer, Jane M. and Gabram, Sheryl and Schmitz, Kathryn H.	2012	4	Cancer	118	8	2237-2249	Excluded during title/abstract screening
THE ROLE OF Therapy and Service Animals IN PHYSICAL THERAPY.	HAYHURST, CHRIS	2019	10//	PT in Motion	11	9	28-37	Excluded during title/abstract screening
Using assistive technology to encourage independence and well-being in people with complex physical impairments.	Haythorne, Rebecca	2020	07/30/	Learning Disability Practice	23	4	34-37	Excluded during title/abstract screening
Examination of the short-term impact of a disability awareness training on attitudes toward people with disabilities: A community-based participatory evaluation approach.	Hayward, Lorna; Fragala-Pinkham, Maria; Schneider, Jennifer; Coe, Megan; Vargas, Carolina; Wassenar, Amanda; Emmons, Meghan; Lizzio, Corinne; Hayward, Julia; Torres, Daniela	2021	02//	Physiotherapy Theory & Practice	37	2	257-270	Excluded during title/abstract screening
Creating a community-physical therapy partnership to increase physical activity in urban African-American adults.	Healey, William E. and Reed, Monique and Huber, Gail	2013	1	Progress in Community Health Partnerships	7	3	255-262	No health outcomes
Rapid health impact assessment of COVID-19 on families with children with disabilities living in low-income communities in Lusaka, Zambia	Hearst M.O.; Hughey L.; Magoon J.; Mubukwanu E.; Ndonji M.; Ngulube E.; Makhoul Z.	2021	/	PLoS ONE	16	2024-12-12	e0260486	Excluded during title/abstract screening
Experiences among older persons using mobility devices.	Hedberg-Kristensson, Elizabeth and Ivanoff, Synneve Dahlin and Iwarsson, Susanne	2007	1	Disability & Rehabilitation Assistive Technology	2	1	15-22	Excluded during title/abstract screening
Therapist attitudes and strategies to client-centred approaches in the provision of mobility devices to older clients.	Hedberg-Kristensson, Elizabeth and Iwarsson, Susanne	2013	9	Disability & Rehabilitation Assistive Technology	8	5	381-386	Excluded during title/abstract screening
A Comparative Analysis of Disability Policy in the United States and Canada Through an Occupational Lens...2018 AOTA Annual Conference & Expo, April 19-22, 2018, Salt Lake City, Utah	Heeb, Rachel	2018		American Journal of Occupational Therapy	72			Excluded during title/abstract screening
"The Bigger Picture": Occupational Therapy Practitioners' Perspectives on Disability Studies.	Heffron, Jenna L; Lee, Danbi; VanPuymbrouck, Laura; Sheth, Alisa Jordan; Kish, Jacqueline	2019	/	The American journal of occupational therapy : official publication of the American Occupational Therapy Association	73	2	7302205100p1-7302205100p10	Excluded during title/abstract screening
Room for Change? Experiences of Occupational Therapy Practitioners With Disabilities...AOTA Annual Conference & Expo, April 19 to April 22, 2018, Salt Lake City, Utah	Heffron, Jenna; The, Kimberly; Harrison, Elizabeth	2018		American Journal of Occupational Therapy	72			Excluded during title/abstract screening
I think of my family, therefore I am: perceptions of daily occupations of some Albanians in Switzerland.	Heigl, Franziska and Kinebanian, Astrid and Josephsson, Staffan	2011	3	Scandinavian Journal of Occupational Therapy	18	1	36-48	Excluded during title/abstract screening
Orthotists' and physical therapists' perspectives on quality of care indicators for persons with custom ankle-foot orthoses.	Heinemann, Allen W.; Fatone, Stefania; LaVela, Sherri L.; Slater, Billie C. S.; Deutsch, Anne; Peterson, Michelle; Soltys, Nicole T.; McPherson, Vari	2021	07//	Assistive Technology	33	4	206-216	Excluded during title/abstract screening
Maximizing gait and balance: Behaviors and decision-making processes of persons with multiple sclerosis and physical therapists.	Held Bradford, Elissa; Finlayson, Marcia; White Gorman, Andrea; Wagner, Joanne	2018	/	Disability and Rehabilitation: An International, Multidisciplinary Journal	40	9	1014-1025	Excluded during title/abstract screening
Cognitive predictors of life skill intervention outcomes for adults with mental illness at risk for homelessness	Helfrich CA. Chan DV. Sabol, P.	2011		Am J Occup Ther May- Jun;65(3):277-86				Excluded during title/abstract screening
Life skill interventions with homeless youth, domestic violence victims and adults with mental illness	Helfrich, C. A. and Aviles, A. M. and Badiani, C. and Walens, D. and Sabol, P.	2006	9	Occupational Therapy in Health Care	20	3	189-207	Excluded during title/abstract screening
Definitions of allied health services in urban community contexts: consumer perspectives.	Helfrich, C. A. and Fisher, G. and Kielhofner, G.	2000	1	Journal of allied health	29	2	71-78	No/unspecified PT/OT role
Trauma symptoms of individuals with mental illness at risk for homelessness participating in a life skills intervention.	Helfrich, Christine A. and Peters, Christine Y. and Chan, Dara V.	2011	9	Occupational Therapy International	18	3	115-123	Excluded during title/abstract screening
Use of the FirstSTEp screening tool with children exposed to domestic violence and homelessness: a group case study.	Helfritch, Christine A. and Beer, David W.	2007	1	Physical & Occupational Therapy in Pediatrics	27	2	63-76	Excluded during title/abstract screening
Lime Juice as a Candidate Microbicide? An Open-Label Safety Trial of 10% and 20% Lime Juice Used Vaginally	Hemmerling, A. and Potts, M. and Walsh, J. and Young-Holt, B. and Whaley, K. and Stefanski, D. A.	2007	9	Journal of Women's Health (15409996)	16	7	1041-1051	Excluded during title/abstract screening
Accommodation needs and student-environment fit in upper secondary schools for students with severe physical disabilities.	Hemmingsson, H. and Borell, L.	2000	6	Canadian Journal of Occupational Therapy - Revue Canadienne d Ergotherapie	67	3	162-172	Excluded during title/abstract screening
An occupational perspective on the concept of participation in the International Classification of Functioning, Disability and Health--some critical remarks	Hemmingsson, Helena and Jonsson, Hans	2005	9	American Journal of Occupational Therapy	59	5	569-576	Excluded during title/abstract screening
General lifestyle interventions on their own seem insufficient to improve the level of physical activity after stroke or TIA: a systematic review.	Hendrickx, Wendy; Vlietstra, Lara; Valkenet, Karin; Wondergem, Roderick; Veenhof, Cindy; English, Coralie; Pisters, Martijn Frits	2020	05//5/1/2020	BMC Neurology	20	1		Excluded during title/abstract screening
Knowledge and pre-thoracic spinal thrust manipulation examination: a survey of current practice in the UK.	Heneghan, Nicola R.; Davies, Sally E.; Puentedura, Emilio J.; Rushton, Alison	2018	12//	Journal of Manual & Manipulative Therapy (Taylor & Francis Ltd)	26	5	301-309	Excluded during title/abstract screening
Reporting ethical protections in physical therapy research.	Henley, Lesley D. and Frank, Denise M.	2006	4	Physical Therapy	86	4	499-509	Excluded during title/abstract screening
Use of abobotulinum toxin a in athletes with patellofemoral pain syndrome: A case report	Henriquez M.R.; Bentz F.; Nunez I.	2021	/	PM and R	13		S110	Excluded during title/abstract screening
Prognosis in patients with recent onset low back pain in Australian primary care: inception cohort study.	Henschke, Nicholas and Maher, Christopher G. and Refshauge, Kathryn M. and Herbert, Robert D. and Cumming, Robert G. and Bleasel, Jane and York, John and Das, Anurina and McAuley, James H.	2008	7	BMJ	337		a171	Excluded during title/abstract screening
The Effect of Inter-Set Rest Intervals on Resistance Exercise-Induced Muscle Hypertrophy	Henselmans, Menno and Schoenfeld, Brad	2014	12	Sports Medicine	44	12	1635-1643	Excluded during title/abstract screening
The Impact of Service Dogs on Engagement in Occupation among Females with Mobility Impairments: A Qualitative Descriptive Study.	Herlache-Pretzer, Ellen and Winkle, Melissa Y. and Csatari, Rachel and Kolanowski, Alyssa and Londry, Amy and Dawson, Rachel	2017	1	International Journal of Environmental Research & Public Health [Electronic Resource]	14	6	06 16	Excluded during title/abstract screening
Impact of Service Dogs on Engagement in Occupation for People With Mobility Impairments: A Qualitative Descriptive Study...2018 AOTA Annual Conference & Expo, April 19-22, 2018, Salt Lake City, Utah	Herlache-Pretzer, Ellen; Winkle, Melissa	2018		American Journal of Occupational Therapy	72			Excluded during title/abstract screening
Steps to a better Belfast: physical activity assessment and promotion in primary care	Heron, Neil and Tully, Mark A. and McKinley, Michelle C. and Cupples, Margaret E.	2014	11	British journal of sports medicine	48	21	1558-1563	Excluded during title/abstract screening
Measuring rehabilitation outcome in post-acute hip fractured patients.	Hershkovitz, Avital and Brown, Riki and Burstin, Arie and Brill, Shai	2015	1	Disability & Rehabilitation	37	2	158-164	Excluded during title/abstract screening
Development of occupational therapy in a homeless shelter.	Herzberg, G. and Finlayson, M.	2001	1	Occupational Therapy in Health Care	13	3	131-144	No health outcomes
The status of occupational therapy: addressing the needs of people experiencing homelessness.	Herzberg, Georgiana L. and Ray, Sharon A. and Miller, Kathleen Swenson	2006	1	Occupational Therapy in Health Care	20	3		No intervention reported
Process evaluation of a multiple risk factor perinatal programme for a hard-to-reach minority group.	Hesselink, Arlette E. and Harting, Janneke	2011	9	Journal of advanced nursing	67	9	2026-2037	Excluded during title/abstract screening
What occupational and physical therapists know about farmers' health.	Hildebrand, Mary W; Brinkley, Jason; Timmons, Sarah; Mendez, Felice	2019	/	Journal of agromedicine	24	1	64-73	Excluded during title/abstract screening
Starting a new conversation: Engaging Veterans with spinal cord injury in discussions of what function means to them, the barriers/facilitators they encounter, and the adaptations they use to optimize function.	Hill, Jennifer N. and Balbale, Salva and Lones, Keshonna and LaVela, Sherri L.	2017	1	Disability & Health Journal	10	1	114-122	Excluded during title/abstract screening
Psychosocial influences on low back pain, disability, and response to treatment	Hill, Jonathan C. and Fritz, Julie M.	2011	5	Physical Therapy	91	5	712-721	Excluded during title/abstract screening
Inspiratory Muscle Training for Patients With Chronic Obstructive Pulmonary Disease: A Practical Guide for Clinicians	Hill, K. and Cecins, N. M. and Eastwood, P. R. and Jenkins, S. C.	2010	9	Archives of Physical Medicine & Rehabilitation	91	9	1466-1470	Excluded during title/abstract screening
A Pilot Trial of a Lifestyle Intervention for Stroke Survivors: Design of Healthy Eating and Lifestyle after Stroke (HEALS).	Hill, Valerie A. and Vickrey, Barbara G. and Cheng, Eric M. and Valle, Natalie P. and Ayala-Rivera, Monica and Moreno, Lilian and Munoz, Cynthia and Dombish, Heidi and Espinosa, Annaliese and Wang, Debbie and Ochoa, Dina and Chu, Allison and Heymann, Rebecca and Towfighi, Amytis	2017	12	Journal of Stroke & Cerebrovascular Diseases	26	12	2806-2813	Wrong article type
Satisfaction with outpatient physiotherapy: focus groups to explore the views of patients with acute and chronic musculoskeletal conditions.	Hills, Rosemary and Kitchen, Sheila	2007	1	Physiotherapy Theory & Practice	23	1	2024-01-20	Excluded during title/abstract screening
Review of instrument development and testing studies for children and youth	Hilton, Claudia List and Goloff, Sophie E. and Altaras, Ofra and Josman, Naomi	2013	5	American Journal of Occupational Therapy	67	3	e30-54	Excluded during title/abstract screening
Innovative intervention. OT students help homeless people recover the skills they need to return to mainstream society.	Hirigoyen, Lauren	2002	4	Rehab management	15	3	14-17	Excluded during title/abstract screening
Prevalence of pain in patients with Parkinson's disease in Addis Ababa, Ethiopia.	Hirsi, Jama Osman; Yifru, Yared Mamushet; Metaferia, Guta Zenebe; Bower, James H.	2019	04//	Parkinsonism & Related Disorders	61		214-218	Excluded during title/abstract screening
Assessment of impairments that limit exercise and use of impairment information to generate an exercise.	Hirvensalo, Mirja Hannele and Cohen-Mansfield, Jiska and Rind, Shlomit and Guralnik, Jack	2007	10	Journal of Aging & Physical Activity	15	4	459-479	Excluded during title/abstract screening
Inter-rater reliability of activity measure for post-acute care '6-Clicks' inpatient mobility short form in the intensive care unit.	Hiser, Stephanie; Toonstra, Amy; Friedman, Lisa A; Colantuoni, Elizabeth; Needham, Dale M	2020	/	Physiotherapy research international : the journal for researchers and clinicians in physical therapy	25	4	e1849	Excluded during title/abstract screening
Occupational therapy in forensic psychiatry: Recent developments in our understandings (2007-2013).	Hitch, Danielle and Hii, Q. K. and Davey, Ian	2016	1	The British Journal of Occupational Therapy	79	4	197-205	Excluded during title/abstract screening
Physiotherapy behind bars	Hobden, J.	2002	8	Physiotherapy Frontline	8	15	22-24	Excluded during title/abstract screening
Prison Health: Inside Story	Hobden, J.	2007	11	Physiotherapy Frontline	13	22	22-24	Excluded during title/abstract screening
The Relationship Among 3 Generic Patient-Reported Outcome Instruments in Patients With Lower Extremity Health Conditions.	Hoch, Johanna M; Lorete, Christina; Legner, Jamie; Hoch, Matthew C	2019	/	Journal of athletic training	54	5	550-555	Excluded during title/abstract screening
The effectiveness of low-dosed outpatient biopsychosocial interventions compared to active physical interventions on pain and disability in adults with nonspecific chronic low back pain: A protocol for a systematic review with meta-analysis.	Hochheim, Martin; Ramm, Philipp; Amelung, Volker	2022	/	PloS one	17	9	e0273983	Excluded during title/abstract screening
Occupation for public health	Hocking, Clare	2013	4	New Zealand Journal of Occupational Therapy	60	1	33-37	Excluded during title/abstract screening
An exploration of reminiscence and post-war European immigrants living in a multicultural aged-care setting in Australia.	Hodges, Cherie and Schmidt, Rachael	2009	1	Occupational Therapy International	16	2	154-168	Excluded during title/abstract screening
The implementation of a physical activity counseling program in rehabilitation care: Findings from the ReSpAct study.	Hoekstra, Femke; Hoekstra, Trynke; van der Schans, Cees P; Hettinga, Florentina J; van der Woude, Lucas H. V; Dekker, Rienk	2021	/	Disability and Rehabilitation: An International, Multidisciplinary Journal	43	12	1710-1721	Excluded during title/abstract screening
What would Darwin say? A historical perspective on the next steps in developing a rehabilitation classification system.	Hoenig, Helen	2014	1	Archives of Physical Medicine & Rehabilitation	95	1	S77-84	Excluded during title/abstract screening
Methodological challenges confronting researchers of wheeled mobility aids and other assistive technologies	Hoenig, Helen and Giacobbi, Peter and Levy, Charles E.	2007	5	Disability & Rehabilitation Assistive Technology	2	3	159-168	Excluded during title/abstract screening
Development of a teletechnology protocol for in-home rehabilitation	Hoenig, Helen and Sanford, Jon A. and Butterfield, Tina and Griffiths, Patricia C. and Richardson, Peg and Hargraves, Katina	2006	3	Journal of Rehabilitation Research & Development	43	2	287-298	Excluded during title/abstract screening
Development of a teletechnology protocol for in-home rehabilitation	Hoenig, Helen and Sanford, Jon A. and Butterfield, Tina and Griffiths, Patricia C. and Richardson, Peg and Hargraves, Katina	2006	3	Journal of Rehabilitation Research & Development	43	2	287-298	Wrong population
Bodies completed: on the physical rehabilitation of lower limb amputees.	Hoffman, Michal	2013	5	Health: an Interdisciplinary Journal for the Social Study of Health, Illness & Medicine	17	3	229-245	Excluded during title/abstract screening
Impact of compulsory admission on treatment and outcome: A propensity score matched analysis	Hofmann A.B.; Schmid H.M.; Hofmann L.A.; Noboa V.; Seifritz E.; Vetter S.; Egger S.T.	2022	/	European Psychiatry	65	1	e6	Excluded during title/abstract screening
A veteran with a thigh hematoma as an initial presentation of vitamin C deficiency (Scurvy)	Hofmann M.; Louis J.; Smith P.; Nwabuogu E.	2021	/	Journal of the American Geriatrics Society	69	SUPPL 1	S27	Excluded during title/abstract screening
Upstanding benefits: standing systems provide wheelchair users with numerous health benefits.	Hohman, Katie	2011	3	Rehab management	24	2	2024-10-13	Excluded during title/abstract screening
Developing and maintaining of user-defined personal competencies among young adults with congenital physical disability.	HOjberg, Ann-Lisbeth and Steffensen, Birgit Fynbo	2008	7	Developmental neurorehabilitation	11	3	225-235	Excluded during title/abstract screening
Differential effects of sustained manual pressure stimulation according to site of action	Hok, Pavel; Kanovsky, Petr; Hlustik, Petr; Opavsky, Jaroslav; Slachtova, Martina; Labounek, Rene; Kutin, Miroslav; Tudos, Zbynek	2019	/	Frontiers in Neuroscience	13	JUL	722	Excluded during title/abstract screening
Using a physiotherapist to assess the suitability of physical intervention skills	Hollins, L.	2010	4	Learning Disability Practice	13	3	26-28	Excluded during title/abstract screening
My scope of practice. How one woman's passion is changing international wound care	Holmes, C. G.	2008	1	Ostomy Wound Management	54	11	18-20	Excluded during title/abstract screening
The ketamine conundrum: anesthetic or cardiac adversary	Hong C.; Chen C.	2021	/	Journal of General Internal Medicine	36	SUPPL 1	S276	Excluded during title/abstract screening
Comfort and stability of wheelchair backrests according to the TAWC (tool for assessing wheelchair discomfort).	Hong, Eun-Kyoung and Dicianno, Brad E. and Pearlman, Jon and Cooper, Rosemarie and Cooper, Rory A.	2016	1	Disability & Rehabilitation Assistive Technology	11	3	223-227	Excluded during title/abstract screening
Long-term outcomes after surgical treatment of pediatric neurogenic thoracic outlet syndrome.	Hong, Jennifer and Pisapia, Jared M. and Ali, Zarina S. and Heuer, Austin J. and , Alex and er, Erin and Heuer, Gregory G. and Zager, Eric L.	2018	1	Journal of Neurosurgery.Pediatrics	21	1	54-64	Excluded during title/abstract screening
A real-world evidence of a consecutive treatment of 42 spine-related pain using dorsal root ganglion-pulsed radiofrequency (DRG-PRF).	Hong, Li-Wei; Chen, Ko-Ting	2020	/	Clinical neurology and neurosurgery	197	df4, 7502039	106186	Excluded during title/abstract screening
Smart-device environmental control systems: Experiences of people with cervical spinal cord injuries.	Hooper, Bethany; Verdonck, Michele; Amsters, Delena; Myburg, Michelle; Allan, Emily	2018	/	Disability and Rehabilitation: Assistive Technology	13	8	724-730	Excluded during title/abstract screening
Essential elements for assessment of persons with severe neurological impairments for computer access utilizing assistive technology devices: a Delphi study	Hoppestad, B. S.	2006	1	Disability & Rehabilitation: Assistive Technology	1	1	2024-03-16	Excluded during title/abstract screening
Transient Incomplete Locked-In Syndrome Secondary to Supratentorial Gunshot Wound.	Horan, Jack; Tromp, Sean; Mankahla, Ncedile	2019	/	World neurosurgery	126	101528275	560-563	Excluded during title/abstract screening
Effects of race and poverty on the process and outcome of inpatient rehabilitation services among stroke patients.	Horner, Ronnie D. and Swanson, Jeffrey W. and Bosworth, Hayden B. and Matchar, David B. and Team, VA Acute Stroke (VAST) Study	2003	4	Stroke	34	4	1027-1031	Excluded during title/abstract screening
Differential performance of SF-36 items in healthy adults with and without functional limitations.	Horner-Johnson, Willi and Krahn, Gloria L. and Suzuki, Rie and Peterson, Jana J. and Roid, Gale and Hall, Trevor and on Health Measurement, RRTC Expert Panel	2010	4	Archives of Physical Medicine & Rehabilitation	91	4	570-575	Excluded during title/abstract screening
Health benefits of meditation: what the newest research shows	Horowitz, S.	2010	8	Alternative & Complementary Therapies	16	4	223-228	Excluded during title/abstract screening
Prevalence of atrial fibrillation and association of previous antithrombotic treatment in patients with cerebral microbleeds.	Horstmann, S. and Mohlenbruch, M. and Wegele, C. and Rizos, T. and Laible, M. and Rauch, G. and Veltkamp, R.	2015	1	European Journal of Neurology	22	10	1355-1362	Excluded during title/abstract screening
Improving physical function during and after critical care	Hough, Catherine L.	2013	10	Current opinion in critical care	19	5	488-495	Excluded during title/abstract screening
Neer Award 2008: Arthropathy after primary anterior shoulder dislocation--223 shoulders prospectively followed up for twenty-five years.	Hovelius, Lennart and Saeboe, Modolv	2009	5	Journal of Shoulder & Elbow Surgery	18	3	339-347	Excluded during title/abstract screening
Validity of the neck disability index, Northwick Park neck pain questionnaire, and problem elicitation technique for measuring disability associated with whiplash-associated disorders.	Hoving, Jan Lucas and O'Leary, Elizabeth F. and Niere, Ken R. and Green, Sally and Buchbinder, Rachelle	2003	4	Pain	102	3	273-281	Excluded during title/abstract screening
Patients with chronic disabling occupational musculoskeletal disorder failing to complete functional restoration: analysis of treatment-resistant personality characteristics.	Howard, Krista J. and Mayer, Tom G. and Theodore, Brian R. and Gatchel, Robert J.	2009	5	Archives of Physical Medicine & Rehabilitation	90	5	778-785	Excluded during title/abstract screening
Systematic overview of economic evaluations of health-related rehabilitation	Howard-Wilsher, Stephanie and Irvine, Lisa and Fan, Hong and Shakespeare, Tom and Suhrcke, Marc and Horton, Simon and , Pol and , Fiona and Hooper, Lee and Song, Fujian	2016	1	Disability & Health Journal	9	1	2024-11-25	Excluded during title/abstract screening
Personal factors, participation, and satisfaction post-stroke: A qualitative exploration.	Hoyle, Melanie; Gustafsson, Louise; Meredith, Pamela	2023	05//	Scandinavian Journal of Occupational Therapy	30	4	572-584	Excluded during title/abstract screening
Treatment of low back pain by acupressure and physical therapy: randomised controlled trial.	Hsieh, Lisa Li-Chen and Kuo, Chung-Hung and Lee, Liang Huei and Yen, Amy Ming-Fang and Chien, Kuo-Liong and Chen, Tony Hsiu-Hsi	2006	3	BMJ	332	7543	696-700	Excluded during title/abstract screening
Perceived workplace mistreatment: Case of Latina hotel housekeepers.	Hsieh, YuChin and Sonmez, Sevil and Apostolopoulos, Yorghos and Lemke, Michael Kenneth	2017	1	Work: Journal of Prevention, Assessment & Rehabilitation	56	1	55-65	Excluded during title/abstract screening
Large-Scale Assessment of Function and Disability in Patients with Parkinson's Disease Using the Functioning Disability Evaluation Scale-Adult Version.	Hsu, Tzu-Herng; Liou, Tsan-Hon; Chou, Kuei-Ru; Chi, Wen-Chou; Yen, Chia-Feng; Liao, Hua-Fang; Tseng, Ing-Jy	2018	/	International journal of environmental research and public health	15	12		Excluded during title/abstract screening
Neck-Tongue Syndrome	Hu, Nancy and Dougherty, Carrie	2016	4	Current Pain & Headache Reports	20	4	27	Excluded during title/abstract screening
Mechanotherapy: revisiting physical therapy and recruiting mechanobiology for a new era in medicine	Huang, Chenyu and Holfeld, Johannes and Schaden, Wolfgang and Orgill, Dennis and Ogawa, Rei	2013	9	Trends in molecular medicine	19	9	555-564	Excluded during title/abstract screening
Stroke: The silent Cinderella!.	Hubbard, I.	2006	12	Australian Occupational Therapy Journal	53	4	337-340	Excluded during title/abstract screening
SCALING UP NEUROLOGICAL INTERVENTIONS IN EAST AFRICA: A HEALTH ECONOMIC EVALUATION	Hubbers J.; Gugssa S.A.; Phiri T.E.K.; Omar O.M.; Beyene A.M.; Okeng'o K.; Tolla M.T.; Memirie M.T.; Haaland SO.; Johansson K.A.	2022	/	BMJ Global Health	7	Supplement 2	A18	Excluded during title/abstract screening
The ICF as a way to specify goals and to assess the outcome of physiotherapeutic interventions in the acute hospital.	Huber, Erika O. and Tobler, Alex and Gloor-Juzi, Thomas and Grill, Eva and Gubler-Gut, Barbara	2011	1	Journal of Rehabilitation Medicine	43	2	174-177	Excluded during title/abstract screening
Treatment of objective and subjective benign paroxysmal positional vertigo.	Huebner, Alex and C., ra and Lytle, Susan R. and Doettl, Steven M. and Plyler, Patrick N. and Thehn, James T.	2013	1	Journal of the American Academy of Audiology	24	7	600-606	Excluded during title/abstract screening
Health professionals' views on health literacy issues for culturally and linguistically diverse women in maternity care: barriers, enablers and the need for an integrated approach.	Hughson, Jo-anne; Marshall, Fiona; Daly, Justin Oliver; Woodward-Kron, Robyn; Hajek, John; Story, David	2018	01//	Australian Health Review	42	1		Excluded during title/abstract screening
The effect of thoracic spine manipulation on pain and disability in patients with non-specific neck pain: a systematic review	Huisman, Palesa A. and Speksnijder, Caroline M. and de Wijer, Anton	2013	9	Disability & Rehabilitation	35	20	1677-1685	Excluded during title/abstract screening
Prevalence, Motivations, and Adverse Effects of Vaginal Practices in Africa and Asia: Findings from a Multicountry Household Survey	Hull, Terence and Hilber, Adriane Martin and Chersich, Matthew F. and Bagnol, Brigitte and Prohmmo, Aree and Smit, Jennifer A. and Widyantoro, Ninuk and Utomo, Iwu Dwisetyani and FranÃ§ois, Isabelle and Tumwesigye, Nazarius Mbona and Temmerman, on behalf of the WHO GSVP Study Group, Marleen	2011	7	Journal of Women's Health (15409996)	20	7	1097-1109	Excluded during title/abstract screening
A ROAD RICH WITH WISDOM INSIGHTS ON INCLUSION FROM A PARENT, ADVOCATE & FOUNDER...Part 1, Kim Humphrey	HUMPHREY, KIM; LUECHTEFELD, SEAN	2019	03//	Exceptional Parent	49	3	40-42	Excluded during title/abstract screening
Are components of a comprehensive medical assessment predictive of work disability after an episode of occupational low back trouble?.	Hunt, David G. and Zuberbier, Oonagh A. and Kozlowski, Allan J. and Berkowitz, Jonathan and Schultz, Izabela Z. and Milner, Ruth A. and Crook, Joan M. and Turk, Dennis C.	2002	12	Spine	27	23	2715-2719	Excluded during title/abstract screening
A gender-sensitised weight loss and healthy living programme for overweight and obese men delivered by Scottish Premier League football clubs (FFIT): a pragmatic randomised controlled trial	Hunt, Kate and Wyke, Sally and Gray, Cindy M. and Anderson, Annie S. and Brady, Adrian and Bunn, Christopher and Donnan, Peter T. and Fenwick, Elisabeth and Grieve, Eleanor and Leishman, Jim and Miller, Euan and Mutrie, Nanette and Rauchhaus, Petra and White, Alan and Treweek, Shaun	2014	1	Lancet	383	9924	1211-1221	Excluded during title/abstract screening
Neuro physio helps disabled man achieve world record on Everest.	Hunt, Louise	2018	05/16/	Frontline (20454910)	24	9		Excluded during title/abstract screening
The production of precariousness through policy: Occupational injustice faced by forced migrants in Canada	Huot, S.	2016	1	Occupational Therapy Now	18	1	23-24	Excluded during title/abstract screening
Making difficult decisions: Immigrants' experiences of employment preparation and participation.	Huot, Suzanne and Chen, Xiaojie and King, Christiana and PainterZykmund, Ellen and Watt, Kaitlin	2016	1	Work: Journal of Prevention, Assessment & Rehabilitation	54	3	709-720	Excluded during title/abstract screening
Occupational experiences of forced migrants: A scoping review	Huot, Suzanne and Kelly, Erin and Park, Soo Jin	2016	6	Australian Occupational Therapy Journal	63	3	186-205	Excluded during title/abstract screening
Extending Beyond Qualitative Interviewing to Illuminate the Tacit Nature of Everyday Occupation: Occupational Mapping and Participatory Occupation Methods.	Huot, Suzanne and Rudman, Debbie Laliberte	2015	7	OTJR: Occupation, Participation, & Health	35	3	142-150	Excluded during title/abstract screening
A Call to Action: Why Neurologists Need to Step Up Their Role in Treating Pain, Fighting Addiction.	HURLEY, DAN	2019	06/20/	Neurology Today	19	12	48-49	Excluded during title/abstract screening
An attempt towards prevention and management of disabilities and deformities in leprosy	Husain, S.	2011	1	Indian journal of leprosy	83	1	2024-09-14	Excluded during title/abstract screening
Patient satisfaction with musculoskeletal physical therapy care: a systematic review	Hush, Julia M. and Cameron, Kirsten and Mackey, Martin	2011	1	Physical Therapy	91	1	25-36	Excluded during title/abstract screening
Using social return on investment analysis to calculate the social impact of modified vehicles for people with disability.	Hutchinson, Claire; Berndt, Angela; Cleland, Jenny; Gilbertâ€Hunt, Susan; George, Stacey; Ratcliffe, Julie	2020	06//	Australian Occupational Therapy Journal	67	3	250-259	Excluded during title/abstract screening
Superiority of biphasic over monophasic defibrillation shocks is attributable to less intracellular calcium transient heterogeneity	Hwang, G. S. and Tang, L. and Joung, B. and Morita, N. and Hayashi, H. and Karagueuzian, H. S. and Weiss, J. N. and Lin, S. F. and Chen, P. S. and Hwang, Gyo-Seung and Tang, Liang and Joung, Boyoung and Morita, Norishige and Hayashi, Hideki and Karagueuzian, Hrayr S. and Weiss, James N. and Lin, Shien-Fong and Chen, Peng-Sheng	2008	1	Journal of the American College of Cardiology (JACC)	52	10	828-835	Excluded during title/abstract screening
Using saline solutions for ACE washouts	Hyde, S. J. and Coulthard, M. G. and Jaffray, B. and Vallely, M. E. and Harding, S. M.	2008	2	Archives of Disease in Childhood	93	2	149-150	Excluded during title/abstract screening
Chest physiotherapy for acute bronchiolitis in paediatric patients between 0 and 24 months old	i Figuls, Marta Roque and Gine-Garriga, Maria and Rugeles, Claudia Granados and Perrotta, Carla	2012	3	Cochrane Database of Systematic Reviews			(2)-2012 Feb 15	Excluded during title/abstract screening
Transient osteoporosis of pregnancy complicated by a pathologic subcapital hip fracture.	I., Cohen and E., Melamed and A., Lipkin and Robinson, D.	2007	5	Journal of Trauma - Injury, Infection and Critical Care	62	5	1281-1283	Excluded during title/abstract screening
The posterior lumbar plexus (psoas compartment) block and the three-in-one femoral nerve block provide similar postoperative analgesia after total knee replacement.	I., Kaloul and J., Guay and C., Cote and Fallaha, M.	2004	1	Canadian Journal of Anesthesia	51	1	45-51	Excluded during title/abstract screening
Does use of alternative medicine delay treatment of head and neck cancer? A surveillance, epidemiology, and end results (SEER) cancer registry study.	I., Kato and Neale, A. V.	2008	4	Head and Neck	30	4	446-454	Excluded during title/abstract screening
Dislocation of a cerebral protection device component during carotid stenting: A case report of favorable outcome from conservative management after failure of retrieval.	I., ToccoTussardi and C., Kulyk and V., Vindigni and Avruscio, G.	2018	1	International Journal of Surgery Case Reports	42		254-257	Excluded during title/abstract screening
Moyamoya syndrome and 6p chromosome rearrangements: Expanding evidences of a new association.	I., Toldo and C., Po and V., Morao and G., Talenti and F., Causin and D., D'Avella and R., Tenconi and A., Suppiej and Sartori, S.	2016	1	European Journal of Paediatric Neurology	20	5	766-771	Excluded during title/abstract screening
The Use of the Temporalis Myofascial Flap in Oral Cancer Patients.	I.A.E., Naaj and Y., Leiser and R., Liberman and Peled, M.	2010	3	Journal of Oral and Maxillofacial Surgery	68	3	578-583	Excluded during title/abstract screening
Use of medication by nursing home residents nearing end of life: a preliminary report.	I.C., Chen and M.L., Liu and F.C., Twu and Yuan, C. H.	2010	9	The journal of nursing research : JNR	18	3	199-205	Excluded during title/abstract screening
Predictors of the utilization of long-term care (LTC) services among residents in community-based LTC facilities in Taiwan.	I.C., Li and S.L., Fann and Kuo, H. T.	2011	11	Archives of Gerontology and Geriatrics	53	3	303-308	Excluded during title/abstract screening
The Interaction with Disabled Persons scale: revisiting its internal consistency and factor structure, and examining item-level properties.	Iacono, Teresa and Tracy, Jane and Keating, Jenny and Brown, Ted	2009	11	Research in developmental disabilities	30	6	1490-1501	Excluded during title/abstract screening
Positional nystagmus of horizontal canalolithiasis.	Ichijo, Hiroaki	2011	1	Acta Oto-Laryngologica	131	1	46-51	Excluded during title/abstract screening
Looking back, looking forward: New masters-level creative arts therapists reflect on the professional impact of an interprofessional community health internship.	Ierardi, Florence and Goldberg, Elissa	2014	1	The Arts in Psychotherapy	41	4	366-374	Excluded during title/abstract screening
Korean anti-inflammatory compound allergina enhances cardiac contractile function in isolated ventricular cardiomyocytes	II, NS Aberle and Lee, K. J. and Ren, J.	2004	6	Journal of Alternative & Complementary Medicine	10	3	514-518	Excluded during title/abstract screening
Do clinicians working within the same context make consistent return-to-work recommendations?.	Ikezawa, Yoko and Battie, Michele C. and Beach, Jeremy and Gross, Douglas	2010	9	Journal of Occupational Rehabilitation	20	3	367-377	Excluded during title/abstract screening
Exploring the occupations of homeless adults living with mental illnesses in Toronto.	Illman, Sarah C. and Spence, S and , y and O'Campo, Patricia J. and Kirsh, Bonnie H.	2013	10	Canadian Journal of Occupational Therapy - Revue Canadienne d Ergotherapie	80	4	215-223	Excluded during title/abstract screening
Exploring the occupations of homeless adults living with mental illnesses in Toronto.	Illman, Sarah C. and Spence, S and , y and O'Campo, Patricia J. and Kirsh, Bonnie H.	2013	10	Canadian Journal of Occupational Therapy - Revue Canadienne d Ergotherapie	80	4	215-223	No intervention reported
Quality of life and disability: can they be improved by active postoperative rehabilitation after spinal fusion surgery in patients with spondylolisthesis? A randomised controlled trial with 12-month follow-up.	Ilves, Outi and Hakkinen, Arja and Dekker, Joost and Pekkanen, Liisa and Piitulainen, Kirsi and Jarvenpaa, Salme and Marttinen, Ilkka and Vihtonen, Kimmo and Neva, Marko H.	2017	3	European Spine Journal	26	3	777-784	Excluded during title/abstract screening
Developing evaluation scales for horticultural therapy.	Im, Eun-Ae; Park, Sin-Ae; Son, Ki-Cheol	2018	/	Complementary therapies in medicine	37	9308777, c6k	29-36	Excluded during title/abstract screening
Commentary on "Opportunities to include physical and rehabilitation medicine in the medical school curriculum: international perspectives".	Imamura, Marta	2010	3	Journal of Rehabilitation Medicine	42	3	214-215	Excluded during title/abstract screening
The development of a Master of Public Health Program with an initial focus on urban and immigrant health at the State University of New York, Downstate Medical Center.	Imperato, Pascal James and LaRosa, Judith H. and Schechter, Leslie	2005	12	Journal of community health	30	6	417-449	Excluded during title/abstract screening
Model experiments of BPPV using isolated utricle and posterior semicircular canal.	Inagaki, Taro and Suzuki, Mamoru and Otsuka, Koji and Kitajima, Naoharu and Furuya, Masayoshi and Ogawa, Yasuo and Takenouchi, Tsuyoshi	2006	6	Auris, Nasus, Larynx	33	2	129-134	Excluded during title/abstract screening
Exploring paid employment options with a person with severe learning disabilities and high support needs: An exploratory case study	Ineson, Rachel	2015	1	British Journal of Occupational Therapy	78	1	58-65	Excluded during title/abstract screening
Crosscultural Validation of the Community Integration Questionnaire-Revised in an Italian Population.	Ioncoli, Melissa; Berardi, Anna; Tofani, Marco; Panuccio, Francescaroberta; Servadio, Annamaria; Valente, Donatella; Galeoto, Giovanni	2020	/	Occupational therapy international	2020	9433361	8916541	Excluded during title/abstract screening
Communicating information and professional knowledge in acquired brain injury rehabilitation trajectories - a qualitative study of physiotherapy practice.	Irgens, Eirik Lind; Henriksen, Nils; Moe, Siri	2020	/	Disability and rehabilitation	42	14	2012-2019	Excluded during title/abstract screening
Thrombin facilitates seizures through activation of persistent sodium current	Isaeva, E. and Hernan, A. and Isaev, D. and Holmes, G. L. and Isaeva, Elena and Hernan, Am and , a and Isaev, Dmytro and Holmes, Gregory L.	2012	8	Annals of Neurology	72	2	192-198	Excluded during title/abstract screening
Functional capacity testing: What's new? What's different?.	Isernhagen, Susan J.	2009	1	Rehab management	22	5	20-21	Excluded during title/abstract screening
Healthcare professional attitude and social support: how do they affect the self-esteem of physically disabled people?	Ismail, Farhana Fakhira; Noor, Zaswiza Mohamed; Muda, Siti Mariam; Ab Rahman, Norny Syafinaz	2020	/	Journal of Pharmacy and Bioallied Sciences	12	6 Supplement 2	S681-S690	Excluded during title/abstract screening
Thoracic spinal cord stimulation reduces the risk of ischemic ventricular arrhythmias in a postinfarction heart failure canine model	Issa, Z. F. and Zhou, X. and Ujhelyi, M. R. and Rosenberger, J. and Bhakta, D. and Groh, W. J. and Miller, J. M. and Zipes, D. P.	2005	1	Circulation	111	24	3217-3220	Excluded during title/abstract screening
Timed Up and Go: Reference Data for Children Who Are School Age.	Itzkowitz, Adina and Kaplan, S and , ra and Doyle, Maura and Weingarten, Goldie and Lieberstein, Michael and Covino, Frank and Vialu, Carlo	2016	1	Pediatric Physical Therapy	28	2	239-246	Excluded during title/abstract screening
Performance of Occupations in Daily Life Among Individuals with Severe Mental Disorders	Ivarsson AB. Carlsson M. Sidenvall, B.	2004	1	Occupational Therapy in Mental Health	20	2	33-50	Excluded during title/abstract screening
Predictors of the use of physical therapy services among patients with rheumatoid arthritis.	Iversen, Maura D. and Chhabriya, Ritu K. and Shadick, Nancy	2011	1	Physical Therapy	91	1	65-76	Excluded during title/abstract screening
Assessment of dynamic humeral centering in shoulder pain with impingement syndrome: A randomised clinical trial.	J., Beaudreuil and S., Lasbleiz and P., Richette and G., Seguin and C., Rastel and M., Aout and E., Vicaut and M., CohenSolal and F., Liote and M.C., De Vernejoul and T., Bardin and Orcel, P.	2011	9	Annals of the Rheumatic Diseases	70	9	1613-1618	Excluded during title/abstract screening
Self-reported musculoskeletal pain in latino vineyard workers.	J., Brumitt and R., Reisch and K., Krasnoselsky and A., Welch and R., Rutt and L.I., Garside and Mckay, C.	2011	1	Journal of Agromedicine	16	1	72-80	Excluded during title/abstract screening
Quality improvement pilot program for vulnerable elderly surgical patients.	J., Cronin and M., Livhits and C., Mercado and F., Chen and N., Foster and C., Ch and , ler and M., Gibbons and C.Y., Ko and Chen, D. C.	2011	10	American Surgeon	77	10	1305-1308	Excluded during title/abstract screening
[truncated: 1,998 more rows]
